# Supplementary material for: Cost-effective sequence analysis of 113 genes in 1,192 probands with retinitis pigmentosa and Leber congenital amaurosis
Source: Front Cell Dev Biol. 2023 Feb 3;11:1112270. doi: 10.3389/fcell.2023.1112270 (PMC9936074; doi:10.3389/fcell.2023.1112270)
Supplement: Supplementary file 2 [file Table3.XLSX]

## Sheet: Sheet1
Supplemental Table 3: Positive control dataset.
			Analysis via the workflow published in this study													Previously identified pathogenic variants
Group	cellLineNumber	disease	Status	NM accession	Gene	Allele 1 c.	Allele 1 p.	gnomAD-ALL AF	Franklin ACMG Classifcation (Allele 1)	Total reads	Allele 2 c.	Allele 2 p.	gnomAD-ALL AF	Franklin ACMG Classifcation (Allele 2)	Total reads	Gene	Allele 1 c.	Allele 1 p.	Allele 2 c.	Allele 2 p.	Remarks
Group 1	069275	RP	Possibly solved	NM_174878.3	CLRN1	c.437C>A	p.(Ser146Tyr)	0	VUS	458	c.437C>A	p.(Ser146Tyr)	0	VUS	458
Group 1	069310	RP	Possibly solved	NM_001297.5	CNGB1	c.2320G>A	p.(Glu774Lys)	4e-06	VUS	100	c.2320G>A	p.(Glu774Lys)	0.0004%	VUS	100
Group 1	069259	LCA	Very likely solved	NM_201253.3	CRB1	c.1576C>T	p.(Arg526*)	0.0032%	Pathogenic	328	c.1576C>T	p.(Arg526*)	0.0032%	Pathogenic	328
Group 1	069276	RP	Very likely solved	NM_201253.3	CRB1	c.988+2T>A	p.(?)	0	Pathogenic	119	c.988+2T>A	p.(?)	0	Pathogenic	119
Group 1	069342	RD	Very likely solved	NM_201253.3	CRB1	c.1148G>A	p.(Cys383Tyr)	4e-06	Likely pathogenic	432	c.1148G>A	p.(Cys383Tyr)	4e-06	Likely pathogenic	432
Group 1	069272	RP	Very likely solved	NM_001142800.2	EYS	c.(6424+1_6425-1)_(6725+1_6726-1)del	p.(Asp2142Alafs*14)	N/A	Likely pathogenic	N/A	c.(6424+1_6425-1)_(6725+1_6726-1)del	p.(Asp2142Alafs*14)	N/A	Likely pathogenic	N/A
Group 1	069346	RP	Very likely solved	NM_001142800.2	EYS	c.[403del;406G>T;410_424del]	p.(Thr135Leufs*25)	0.0016%;0.0016%; 0.0012%	Pathogenic	125;140;117	c.(862+1_863-1)_(7055+1_7056-1)del	p.(Gly288Valfs*95)	N/A	Pathogenic	N/A
Group 1	069271	LCA	Very likely solved	NM_000180.4	GUCY2D	c.1992T>G	p.(His664Gln)	0	Likely pathogenic	324	c.1992T>G	p.(His664Gln)	0	Likely pathogenic	324
Group 1	069322	RP	Possibly solved	NM_000180.4	GUCY2D	c.1672G>A	p.(Asp558Asn)	0.0081%	VUS	78	c.1672G>A	p.(Asp558Asn)	8.1e-05	VUS	78
Group 1	069333	LCA	Very likely solved	NM_000180.4	GUCY2D	c.389del	p.(Pro130Leufs*36)	0.002%	Pathogenic	22	c.389del	p.(Pro130Leufs*36)	0.002%	Pathogenic	22
Group 1	069287	RD i	Very likely solved	NM_000180.4	GUCY2D	c.2516C>G	p.(Thr839Arg)	3.1e-05	Likely pathogenic	58	+	+
Group 1	069283	RP	Very likely solved	NM_152419.3	HGSNAT	c.370A>T	p.(Arg124Trp)	0.0021%	Likely pathogenic	423	c.370A>T	p.(Arg124Trp)	0.0021%	Likely pathogenic	423
Group 1	069331	RP	Very likely solved	NM_018474.6	KIZ	c.226C>T	p.(Arg76*)	0.044%	Pathogenic	121	c.226C>T	p.(Arg76*)	0.044%	Pathogenic	121
Group 1	069341	RP	Very likely solved	NM_000283.3	PDE6B	c.1921-9C>G	p.(Thr641Leufs*5)	0	Likely pathogenic	27	c.1921-9C>G	p.(Thr641Leufs*5)	0	Likely pathogenic	27
Group 1	069312	RP	Very likely solved	NM_015629.4	PRPF31	c.1108G>T	p.(Glu370*)	0	Pathogenic	62	+	+	N/A	N/A	N/A
Group 1	069315	RP	Very likely solved	NM_000322.5	PRPH2	c.612C>G	p.(Tyr204*)	0	Pathogenic	135	+	+	N/A	N/A	N/A
Group 1	069324	RP	Very likely solved	NM_000539.3	RHO	c.53G>A	p.(Gly18Asp)	0.0078%	Likely pathogenic	180	+	+	N/A	N/A	N/A
Group 1	069290	RP	Very likely solved	NM_006269.2	RP1	c.2167G>T	p.(Gly723*)	0	Pathogenic	126	+	+	N/A	N/A	N/A
Group 1	069308	RP	Very likely solved	NM_006269.2	RP1	c.2167G>T	p.(Gly723*)	0	Pathogenic	50	+	+	N/A	N/A	N/A
Group 1	069339	RP	Very likely solved	NM_005802.5	TOPORS	c.2554_2557del	p.(Glu852Glnfs*13)	0.0032%	Pathogenic	119	+	+	N/A	N/A
Group 1	069294	RP	Very likely solved	NM_003322.6	TULP1	c.1047T>G	p.(Asn349Lys)	0.0008%	Likely pathogenic	62	c.1047T>G	p.(Asn349Lys)	0.0008%	Likely pathogenic	62
Group 1	069302	LCA	Very likely solved	NM_003322.6	TULP1	c.849_852dup	p.(Pro285Serfs*100)	0	Likely pathogenic	136	c.849_852dup	p.(Pro285Serfs*100)	0	Likely pathogenic	136
Group 1	069268	RP	Very likely solved	NM_206933.3	USH2A	c.2296T>C	p.(Cys766Arg)	0.004%	Likely pathogenic	379	c.9419T>A	p.(Ile3140Asn)	0	VUS	383
Group 1	069279	RP	Very likely solved	NM_206933.3	USH2A	c.6233C>G	p.(Pro2078Arg)	0.023%	VUS	717	c.12067-2A>G	p.(?)	0.0084%	Pathogenic	524
Group 1	069296	RP	Very likely solved	NM_206933.3	USH2A	c.12575G>A	p.(Arg4192His)	0.00057	Pathogenic	477	c.13339A>G	p.(Met4447Val)	0.00012	Likely pathogenic	467
Group 1	069297	RP	Very likely solved	NM_206933.3	USH2A	c.236_239dup	p.(Gln81Tyrfs*28)	0	Pathogenic	1400	c.1840G>A	p.(Gly614Arg)	4e-06	Likely pathogenic	1399
Group 1	069318	RP	Very likely solved	NM_206933.3	USH2A	c.12448A>G	p.(Thr4150Ala)	0	Likely pathogenic	185	c.12448A>G	p.(Thr4150Ala)	0	Likely pathogenic	185
Group 1	069334	RP	Very likely solved	NM_206933.3	USH2A	c.3086G>C	p.(Gly1029Ala)	0	VUS	369	c.5776+1G>A	p.(?)	0.0012%	Pathogenic	37
Group 2	069306	RP	Very likely solved	NM_000390.4	CHM	c.116+1G>A	p.(?)	0	Pathogenic	178	Y	Y	N/A	N/A	N/A
Group 2	069289	RD	Possibly solved	NM_001297.5	CNGB1	c.1970T>G	p.(Val657Gly)	0	VUS	184	c.3243-40G>C	p.(?)	0	VUS	165
Group 2	069277	RP	Very likely solved	NM_201253.3	CRB1	c.[4106C>A;4121_4130del]	p.[(Thr1369Asn);(Ala1374Glufs*20)]	0	Pathogenic	774;664	c.[4106C>A;4121_4130del]	p.[(Thr1369Asn;Ala1374Glufs*20)]	0	Pathogenic	774;664
Group 2	069320	RP	Possibly solved	NM_001142800.2	EYS	c.3444-14T>G	p.(?)	0	VUS	50	c.3444-14T>G	p.(?)	0	VUS	50
Group 2	069261	RP	Very likely solved	NM_014249.4	NR2E3	c.119-2A>C	p.(?)	0.0005	Pathogenic	211	c.119-2A>C	p.(?)	0.0005	Pathogenic	211
Group 2	069299	RP	Possibly solved	NM_000283.3	PDE6B	c.339_353del	p.(Gln114_Val118del)	0	VUS	84	c.339_353del	p.(Gln114_Val118del)	0	VUS	84
Group 2	069273	RP	Possibly solved	NM_006017.3	PROM1	c.*24G>T	p.(?)	0.00098%	VUS	790	c.*24G>T	p.(?)	9.8e-06	VUS	790
Group 2	069258	RP	Very likely solved	NM_006445.4	PRPF8	c.5804G>A	p.(Arg1935His)	0	Pathogenic	219	+	+	N/A	N/A	N/A
Group 2	069309	RP	Possibly solved	NM_000328.3	RPGR	c.619+4del	p.(?)	0	VUS	129	Y	Y	N/A	N/A	N/A
Group 3	069301	RP	Possibly solved	NM_001297.5	CNGB1	c.289A>C	p.(Ser97Arg)	0	VUS	714	c.2153G>C	p.(Gly718Ala)	0.00014	VUS	719	P3H2	c.1213C>T	p.(Arg405*)	c.1213C>T	p.(Arg405*)	Not in panel
Group 3	069329	RP	Possibly solved	NM_024741.3	ZNF408	c.1697T>A	p.(Leu566His)	0.00041%	VUS	514	c.1697T>A	p.(Leu566His)	0.00041%	VUS	514	GUCA1B	c.220G>A	p.(Asp74Asn)	+	+	Not in panel
Group 3	069286	RP	Possibly solved	NM_000283.3	PDE6B	c.469-6C>A	p.(?)	8e-06	VUS	77	c.1297G>A	p.(Asp433Asn)	0.004%	VUS	53	PRPF8	c.3394_3396delAAG	p.(Lys1132del)	+	+	Solved by class 3 variant in AD gene
Group 4	069278	RP i	Unsolved													EYS	c.9392G>C	p.(Gly3131Ala)	c.6079_6191dup	p.(Ser2065Cysfs*12)	Duplication is not detected, SNV is detected
Group 4	069298	RP ar	Unsolved													SCAPER	c.2023-2A>G	p.(?)	c.2023-2A>G	p.(?)	Not in panel
Group 4	069303	RP ar	Unsolved													TMEM231	c.511T>G	p.(Leu171Val)	c.511T>G	p.(Leu171Val)	Not in panel
Group 4	069307	LCA ar	Unsolved													PDE6C	c.490T>C	p.(Phe164Leu)	c.490T>C	p.(Phe164Leu)	Not in panel
Group 4	069337	RP i	Unsolved													RDH5	c.160C>T	p.(Arg54*)	c.160C>T	p.(Arg54*)	Not in panel
Group 4	069347	RP ar	Unsolved													RDH5	c.160C>T	p.(Arg54*)	c.160C>T	p.(Arg54*)	Not in panel
Group 4	069291	RP ar	Unsolved													PDE6B	c.1921-9C>G	p.(?)	c.1921-9C>G	p.(?)	SNV is detected but only 1 read
Group 4	069311	RP ad	Unsolved													PRPF31	c.1146+5G>T	p.(?)	+	+	Solved by class 3 variant in AD gene
Remains unsolved	069265	RP i	Unsolved
Remains unsolved	069266	RP ar	Unsolved
Remains unsolved	069288	RP i	Unsolved
Remains unsolved	069292	RP ad	Unsolved
Remains unsolved	069313	RP i	Unsolved
Remains unsolved	069314	RP i	Unsolved
Remains unsolved	069319	RP ar	Unsolved
Remains unsolved	069323	RP i	Unsolved
Remains unsolved	069327	RP i	Unsolved
Remains unsolved	069335	RP i	Unsolved
Remains unsolved	069325	RP ad	Unsolved
Remains unsolved	069340	RP i	Unsolved
Remains unsolved	069348	RP ar	Unsolved
Remains unsolved	069350	RP i	Unsolved
Remains unsolved	069352	RP i	Unsolved
Abbreviations: Autosomal dominant (ad); autosomal recessive (ar); X-linked (xl); isolated (i); Y-chromosome (Y); Leber congenital amaurosis (LCA); retinitis pigmentosa (RP); retinal dystrophy (RD); Variant of Uknown significance (VUS).
