# Supplementary material for: Cost-effective sequence analysis of 113 genes in 1,192 probands with retinitis pigmentosa and Leber congenital amaurosis
Source: Front Cell Dev Biol. 2023 Feb 3;11:1112270. doi: 10.3389/fcell.2023.1112270 (PMC9936074; doi:10.3389/fcell.2023.1112270)
Supplement: Supplementary file 3 [file Table9.xlsx]

## Sheet: Blad1
Supplemental table 9: Probands very likely or possibly solved by variants in two or more genes
Patient	Submitted phenotype and inheritance	Gender	Status	Verdict	NM accession	Gene	Genomic notation allele 1 (hg19)	Allele 1 cDNA	Allele 1 protein	gnomAD-ALL AF	Franklin ACMG Classifcation (Allele 1)	Total reads	Genomic notation allele 2 (hg19)	Allele 2 cDNA	Allele 2 protein	gnomAD-ALL AF	Franklin ACMG Classifcation (Allele 2)	Total reads	LOVD phenotype 1	LOVD phenotype 2	LOVD phenotype 3
067517	RP ar	F	Very likely solved	Primary	NM_002602.4	PDE6G	chr17:g.79618674C>A	c.187+1G>T	p.(?)	0	Likely pathogenic	178	chr17:g.79618674C>A	c.187+1G>T	p.(?)	0	Likely pathogenic	178	RP ar
067517	RP ar	F	Very likely solved	Secondary	NM_024741.3	ZNF408	chr11:g.46726086C>T	c.836C>T	p.(Ser279Leu)	8e-06	VUS	672	chr11:g.46726086C>T	c.836C>T	p.(Ser279Leu)	0.0008%	VUS	672	FEVR ad	RP ar
067525	RP ar	M	Very likely solved	Primary	NM_001297.5	CNGB1	chr16:g.57935275T>A	c.2957A>T	p.(Asn986Ile)	0.12%	Pathogenic	663	chr16:g.57935275T>A	c.2957A>T	p.(Asn986Ile)	0.12%	Pathogenic	663	RP ar
067525	RP ar	M	Very likely solved	Secondary	NM_000350.3	ABCA4	chr1:g.94466628G>A	c.6316C>T	p.(Arg2106Cys)	0.013%	Pathogenic	375	chr1:g.94481325G>C	c.5282C>G	p.(Pro1761Arg)	0	Likely pathogenic	474	STGD1	RP ar	CD/CRD ar
067744	RP ar	M	Very likely solved	Primary	NM_006269.2	RP1	chr8:g.55533932C>T	c.406C>T	p.(His136Tyr)	0	VUS	73	chr8:g.55542239C>T	c.5797C>T	p.(Arg1933*)	0.017%	Pathogenic	174	RP ad	RP ar
067744	RP ar	M	Very likely solved	Secondary	NM_206933.3	USH2A	chr1:g.216246607G>A(;)216052410C>T	c.5608C>T(;)8254G>A	p.(Arg1870Trp)(;)(Gly2752Arg)	0.033%;0.0024%	VUS;Likely pathogenic	1115;952	chr1:g.215802320G>A	c.15355C>T	p.(Arg5119Trp)	0.0056%	VUS	815	USH ar	RP ar	0
067830	RP ar	F	Very likely solved	Primary	NM_006343.3	MERTK	chr2:g.112686978T>G	c.343T>G	p.(Cys115Gly)	0	VUS	341	chr2:g.112777089C>T	c.2179C>T	p.(Arg727*)	0.00071%	Pathogenic	553	LCA	RP ar
067830	RP ar	F	Very likely solved	Secondary	NM_001164665.2	KIAA1549	chr7:g.138545941C>G	c.5191G>C	p.(Ala1731Pro)	0.0069%	VUS	205	chr15:g.138522803G>A	c.5701C>T	p.(Arg1901Trp)	0.017%	VUS	579	RP ar
067853	RP ar	F	Very likely solved	Primary	NM_000322.5	PRPH2	chr6:g.42672183A>C	c.748T>G	p.(Cys250Gly)	0	Likely pathogenic	149	N/A	+	+	N/A	N/A	N/A	MD ad	CD/CRD ad	RP ad
067853	RP ar	F	Very likely solved	Secondary	NM_001142800.2	EYS	chr6:g.65300804dup	c.4957dup	p.(Ser1653Lysfs*2)	0.00066%	Pathogenic	146	chr6:g.64431115G>T	c.8812C>A	p.(Leu2938Met)	0	VUS	165	RP ar
068086	RD i	F	Very likely solved	Primary	NM_006017.3	PROM1	chr4:g.16014922G>A	c.1117C>T	p.(Arg373Cys)	0.0004%	Pathogenic	592	N/A	+	+	N/A	N/A	N/A	RP ar	CD/CRD ad	MD ad
068086	RD i	F	Very likely solved	Secondary	NM_014249.4	NR2E3	chr15:g.71812410G>A	c.646G>A	p.(Gly216Ser)	0.0036%	VUS	339	chr15:g.71812410G>A	c.646G>A	p.(Gly216Ser)	0.0036%	VUS	339	RP ar	RP ad	other ar
068541	RP i	M	Very likely solved	Primary	NM_201253.3	CRB1	chr1:g.197297979_197297987del	c.498_506del	p.(Ile167_Gly169del)	0.062%	Pathogenic	157	N/A	c.(988+1_989-1)_(1171+1_1172-1)del	p.(Tyr331_Gly391del)	N/A	VUS	N/A	LCA ar	RP ar	other ad
068541	RP i	M	Very likely solved	Secondary	NM_001142800.2	EYS	chr6:g.65098672C>T	c.5989G>A	p.(Glu1997Lys)	0.00055%	VUS	228	chr6:g.66044898A>C	c.1741T>G	p.(Cys581Gly)	0.0004%	VUS	155	RP ar
068556	RP i	F	Very likely solved	Primary	NM_000322.5	PRPH2	chr6:g.42672308C>T	c.623G>A	p.(Gly208Asp)	0.0053%	Pathogenic	156	N/A	+	+	N/A	N/A	N/A	MD ad	CD/CRD ad	RP ad
068556	RP i	F	Very likely solved	Secondary	NM_015629.4	PRPF31	chr19:g.54633399C>G	c.245_246del	p.(Gly82Alafs*7)	0	Pathogenic	481	N/A	+	+	N/A	N/A	N/A	RP ad
068603	RP	F	Very likely solved	Primary	NM_206933.3	USH2A	chr1:g.216420460C>A	c.2276G>T	p.(Cys759Phe)	0.097%	Pathogenic	1452	chr1:g.216498751C>G	c.1039G>C	p.(Asp347His)	0.0004%	VUS	1085	USH ar	RP ar
068603	RP	F	Very likely solved	Secondary	NM_000843.4	GRM6	chr5:g.178413174G>C	c.2081C>G	p.(Pro694Arg)	0.0032%	VUS	802	chr5:g.178413933C>T	c.1406G>A	p.(Arg469Gln)	0.0028%	VUS	939	CSNB ar
068644	RP	M	Very likely solved	Primary	NM_001142800.2	EYS	chr6:g.64430562_64430565del	c.9362_9365del	p.(Thr3121Lysfs*26)	0.0043%	Pathogenic	525	chr6:g.65532542A>G	c.3164+2T>C	p.(?)	0	Likely pathogenic	538	RP ar
068644	RP	M	Very likely solved	Secondary	NM_000322.5	PRPH2	chr6:g.42689706G>A	c.367C>T	p.(Arg123Trp)	0.02%	Likely pathogenic	428	N/A	+	+	N/A	N/A	N/A	MD ad	CD/CRD ad	RP ad
068644	RP	M	Very likely solved	Secondary	NM_206933.3	USH2A	chr1:g.216497582C>A	c.1256G>T	p.(Cys419Phe)	0.004%	Likely pathogenic	1356	chr1:g.216592004G>A	c.503C>T	p.(Thr168Ile)	0.0024%	VUS	1416	USH ar	RP ar
068656	RP ar	F	Very likely solved	Primary	NM_206933.3	USH2A	chr1:g.216143987C>A	c.6937G>T	p.(Gly2313Cys)	0.011%	Pathogenic	1047	N/A	c.(8558+1_8559-1)_(8681+1_8682-1)del	p.(Tyr2854_Arg2894del)	N/A	VUS	N/A	USH ar	RP ar
068656	RP ar	F	Very likely solved	Secondary	NM_001297.5	CNGB1	chr1:g.216420527G>A	c.2209C>T	p.(Arg737Cys)	0.066%	VUS	709	chr16:g.57918132G>A	c.3692C>T	p.(Pro1231Leu)	0.0032%	VUS	342	RP ar
068666	LCA	M	Very likely solved	Primary	NM_000180.4	GUCY2D	chr17:g.7918019G>C	c.2513G>C	p.(Arg838Pro)	0	Pathogenic	155	N/A	+	+	N/A	N/A	N/A	LCA ar	CD/CRD ad
068666	LCA	M	Very likely solved	Secondary	NM_001034853.2	RPGR	chrX:g.38150214_38150279del	c.1507_1572del	p.(Thr503_Lys524del)	N/A	VUS	N/A	N/A	Y	Y	N/A	N/A	N/A	RP xl	CD/CRD xl	MD xl
068698	LCA	M	Very likely solved	Primary	NM_006017.3	PROM1	chr4:g.16026936C>T	c.510-1G>A	p.(?)	0.0004%	Likely pathogenic	588	chr4:g.16026936C>T	c.510-1G>A	p.(?)	0.0004%	Likely pathogenic	588	RP ar	CD/CRD ad	MD ad
068698	LCA	M	Very likely solved	Secondary	NM_003611.3	OFD1	chrX:g.13762624A>T	c.503A>T	p.(Asn168Ile)	0.00055%	VUS	660	N/A	Y	Y	N/A	N/A	N/A	RP xl
068750	RP ar	M	Very likely solved	Primary	NM_000539.3	RHO	chr3:g.129247779T>G	c.203T>G	p.(Leu68Arg)	0.0064%	Likely pathogenic	1115	N/A	+	+	N/A	N/A	N/A	RP ar	RP ad	CSNB ad
068750	RP ar	M	Very likely solved	Secondary	NM_014336.5	AIPL1	chr17:g.6329933A>T	c.784+2T>A	p.(?)	0	Likely pathogenic	913	N/A	+	+	N/A	N/A	N/A	LCA ar	CD/CRD ad
068750	RP ar	M	Very likely solved	Secondary	NM_000322.5	PRPH2	chr6:g.42689792C>T	c.281G>A	p.(Trp94*)	0	Pathogenic	552	N/A	+	+	N/A	N/A	N/A	MD ad	CD/CRD ad	RP ad
068784	RD	F	Very likely solved	Primary	NM_006343.3	MERTK	chr2:g.[112760722_112760728del;g.112760730G>T]	c.[1744_1750del;1752G>T]	p.[(Ile582Glyfs*4);(Arg584Met)]	0	Likely pathogenic/VUS	16/16	chr2:g.[112760722_112760728del;g.112760730G>T]	c.[1744_1750del;1752G>T]	p.[(Ile582Glyfs*4);(Arg584Met)]	0	Likely pathogenic/VUS	16/16	LCA	RP ar
068784	RD	F	Very likely solved	Secondary	NM_024741.3	ZNF408	chr11:g.46726880_46726881insAA	c.1630_1631insAA	p.(Ile544Lysfs*158)	0	Likely pathogenic	15	chr11:g.[46727332_46727333insT;46727333G>T]	c.[2082_2083insT;2083G>T]	p.[(Ala695Cysfs*9);(Ala695Ser)]	0	VUS	25/25	FEVR ad	RP ar
068806	RP ar	M	Very likely solved	Primary	NM_000283.3	PDE6B	chr4:g.661693C>T	c.2401C>T	p.(Gln801*)	0.0016%	Pathogenic	1078	chr4:g.661693C>T	c.2401C>T	p.(Gln801*)	0.0016%	Pathogenic	1078	RP ar	CSNB ad
068806	RP ar	M	Very likely solved	Secondary	NM_001004334.4	GPR179	chr17:g.36489810C>T	c.1890+6G>A	p.(?)	0	VUS	551	ch17:g.36484375C>T	c.5077G>A	p.(Val1693Met)	0	VUS	476	CSNB ar
068882	LCA	M	Very likely solved	Primary	NM_001030311.2	CERKL	chr2:g.182521490_182521504del	c.237_238+13del	p.(Gly80*)	0.0019%	Pathogenic	39	chr2:g.182521490_182521504del	c.237_238+13del	p.(Gly80*)	0.0019%	Pathogenic	39	RP ar	CD/CRD ar
068882	LCA	M	Very likely solved	Secondary	NM_001142800.2	EYS	chr6:g.65149058del	c.5834del	p.(Lys1945Serfs*42)	0.005%	Pathogenic	44	chr6:g.66053960A>G	c.1570T>C	p.(Cys524Arg)	0	VUS	282	RP ar
069863	RP ar	M	Very likely solved	Primary	NM_001243766.1	POMGNT1	chr1:g.46662690G>A	c.187C>T	p.(Arg63*)	0	Pathogenic	151	chr1:g.46659965A>C	c.860T>G	p.(Ile287Ser)	0.0012%	VUS	152	RP ar	MD ar
069863	RP ar	M	Very likely solved	Secondary	NM_001252024.2	TRPM1	chr15:g.31339476A>C	c.1624-22T>G	p.(?)	0	VUS	206	chr15:g.10466734C>T	c.4396C>T	p.(Arg1466Trp)	6.4e-05	VUS	89	CSNB ar
069885	RP	F	Very likely solved	Primary	NM_001297.5	CNGB1	chr16:g.57984367G>A	c.952C>T	p.(Gln318*)	0.0008%	Pathogenic	655	chr16:g.57935275T>A	c.2957A>T	p.(Asn986Ile)	0.0012	Pathogenic	297	RP ar
069885	RP	F	Very likely solved	Secondary	NM_178857.6	RP1L1	chr8:g.10480522G>A	c.190C>T	p.(Leu64Phe)	0.00035	VUS	120	chr8:g.10467396G>T(;)10466734C>T	c.4212C>A(;)4874G>A	p.(Ser1404Arg)(;)(Gly1625Asp)	0.0004%;0%	VUS/VUS	95/112	RP ar	MD ad	0
069943	RP i	M	Very likely solved	Primary	NM_000539.3	RHO	chr3:g.129251424G>T	c.745G>T	p.(Glu249*)	2e-05	Pathogenic	292	N/A	+	+	N/A	N/A	N/A	RP ar	RP ad	CSNB ad
069943	RP i	M	Very likely solved	Secondary	NM_000322.5	PRPH2	chr6:g.42689519A>G	c.554T>C	p.(Leu185Pro)	8e-06	Likely pathogenic	279	N/A	+	+	N/A	N/A	N/A	MD ad	CD/CRD ad	RP ad
069995	RP ar	F	Very likely solved	Primary	NM_006269.2	RP1	chr8:g.55537628C>T	c.1186C>T	p.(Arg396*)	0.0042%	Pathogenic	192	chr8:g.55540536del	c.4094del	p.(Gly1365Valfs*8)	0%	Pathogenic	142	RP ad	RP ar
069995	RP ar	F	Very likely solved	Secondary	NM_201253.3	CRB1	chr1:g.[197390405G>A;197390408A>G]	c.[1447G>A;1450A>G]	p.[(Ala483Thr);(Thr484Ala)]	0,0081%;0,0095%	VUS;VUS	241	chr1:g.197390991G>A	c.2033G>A	p.(Ser678Asn)	9.6e-05	VUS	360	LCA ar	RP ar	other ad
069999	RP ar	F	Very likely solved	Primary	NM_206933.3	USH2A	chr1:g.215807920A>G	c.15178T>C	p.(Ser5060Pro)	0.0042%	Likely pathogenic	241	chr1:g.215807920A>G	c.15178T>C	p.(Ser5060Pro)	0.0042%	Likely pathogenic	241	USH ar	RP ar
069999	RP ar	F	Very likely solved	Secondary	NM_001034853.2	RPGR	chrX:g.38145769T>C	c.2483A>G	p.(Glu828Gly)	0	VUS	16	N/A	Y	Y	N/A	N/A	N/A	RP xl	CD/CRD xl	MD xl
070006	RD	M	Very likely solved	Primary	NM_001142800.2	EYS	chr6:g.64436508_64436512del	c.8133_8137del	p.(Phe2712Cysfs*33)	0.0059%	Pathogenic	386	chr6:g.64436508_64436512del	c.8133_8137del	p.(Phe2712Cysfs*33)	0.0059%	Pathogenic	386	RP ar
070006	RD	M	Very likely solved	Secondary	NM_003611.3	OFD1	chrX:g.13754663C>T	c.178C>T	p.(Arg60Trp)	1.1e-05	VUS	96	N/A	Y	Y	N/A	N/A	N/A	RP xl
070029	RP ar	M	Very likely solved	Primary	NM_001142564.1	CNGA1	chr4:g.47939643dup	c.1075dup	p.(Thr359Asnfs*34)	0%	Likely pathogenic	272	chr4:g.47938971G>A	c.1747C>T	p.(Arg583*)	0.0052%	Pathogenic	520	RP ar
070029	RP ar	M	Very likely solved	Secondary	NM_001034853.2	RPGR	chrX:g.38145658_38145660del	c.2594_2596del	p.(Gly865del)	0	VUS	20	N/A	Y	Y	N/A	N/A	N/A	RP xl	CD/CRD xl	MD xl
070044	RP i	M	Very likely solved	Primary	NM_000440.3	PDE6A	chr5:g.149323933G>T	c.304C>A	p.(Arg102Ser)	0.016%	Pathogenic	649	chr5:g.149323933G>T	c.304C>A	p.(Arg102Ser)	0.016%	Pathogenic	649	RP ar
070044	RP i	M	Very likely solved	Secondary	NM_016247.4	IMPG2	chr3:g.101023099C>T	c.392G>A	p.(Arg131His)	0.00049	VUS	435	chr7:g.100951686G>C	c.3172C>G	p.(Pro1058Ala)	8e-06	VUS	442	RP ar
070157	LCA	F	Very likely solved	Primary	NM_201253.3	CRB1	chr1:g.197403836G>A	c.2843G>A	p.(Cys948Tyr)	0.02%	Pathogenic	913	chr1:g.197403836G>A	c.2843G>A	p.(Cys948Tyr)	0.02%	Pathogenic	913	LCA ar	RP ar	other ad
070157	LCA	F	Very likely solved	Secondary	NM_006269.2	RP1	chr8:g.55541024_55541027del	c.4582_4585del	p.(Ile1528Valfs*10)	0.0014%	Pathogenic	37	chr8:g.55541383dup	c.4941dup	p.(Pro1648Serfs*13)	0.0004%	Pathogenic	76	RP ad	RP ar
075765	RP ar	F	Very likely solved	Digenic	NM_000322.5	PRPH2	chr6:g.42689519A>G	c.554T>C	p.(Leu185Pro)	0.0008%	Pathogenic	438	N/A	+	+	N/A	N/A	N/A	MD ad	CD/CRD ad	RP ad
075765	RP ar	F	Very likely solved	Digenic	NM_000327.3	ROM1	chr11:g.62380992dup	c.239dup	p.(Val81Cysfs*51)	1.2e-05	Pathogenic	101	N/A	+	+	N/A	N/A	N/A	RP ad
075782	RP ad	M	Possibly solved	Primary	NM_206933.3	USH2A	chr1:g.216074161C>T	c.7387G>A	p.(Ala2463Thr)	0.0024%	VUS	917	chr1:g.215901511G>A(;)215814065G>A	c.11927C>T(;)14803C>T	p.(Thr3976Met)(;)(Arg4935*)	0.059%;0.0012%	VUS/Pathogenic	309;452	USH ar	RP ar
075782	RP ad	M	Possibly solved	Secondary	NM_001354769.1	NRL	chr14:g.24550671C>T	c.488G>A	p.(Arg163Lys)	2.8e-05	VUS	73	chr14:g.24551831G>A	c.227C>T	p.(Ala76Val)	0.00012	VUS	171	RP ar	RP ad	0
075804	LCA	F	Very likely solved	Primary	NM_201253.3	CRB1	chr1:g.197404137del	c.3144del	p.(Ser1049Profs*14)	0.0004%	Pathogenic	482	chr1:g.197404137del	c.3144del	p.(Ser1049Profs*14)	0.0004%	Pathogenic	482	LCA ar	RP ar	other ad
075804	LCA	F	Very likely solved	Secondary	NM_206933.3	USH2A	chr1:g.216173838C>G	c.6392G>C	p.(Ser2131Thr)	0	VUS	1230	chr1:g.216173838C>G	c.6392G>C	p.(Ser2131Thr)	0	VUS	1230	USH ar	RP ar	0
075836	RP ad	F	Very likely solved	Primary	NM_000539.3	RHO	chr3:g.129251125G>A	c.562G>A	p.(Gly188Arg)	0%	Pathogenic	1616	N/A	+	+	N/A	N/A	N/A	RP ar	RP ad	CSNB ad
075836	RP ad	F	Very likely solved	Secondary	NM_206933.3	USH2A	chr1:g.216243602G>A	c.5890C>T	p.(Arg1964Cys)	4.2456e-05	VUS	1556	chr1:g.215848655A>C	c.12598T>G	p.(Trp4200Gly)	0.00024	VUS	1366	USH ar	RP ar	0
Inheritance abbreviations: Autosomal dominant (ad); autosomal recessive (ar); isolated (i); X-linked (xl); Y-chromosome (Y); Disease abbreviations: Bardet-Biedl syndrome (BBS); cone dystrophy (CD); cone-rod dystrophy (CRD); congenital stationary night blindness (CSNB); coroideremia (CHM); familial exudative vitreoretinopathy (FEVR); Leber congenital amaurosis (LCA); macular degeneration (MD); ret…

## Sheet: Blad3
RP ar
FEVR ad	RP ar
RP ar	0	0
STGD1	RP ar	CD/CRD ar
BBS ar	RP ar
RP ad
RP ad	RP ar
USH ar	RP ar	0
LCA	RP ar
RP ar	0	0
MD ad	CD/CRD ad	RP ad
RP ar
RP ar	CD/CRD ad	MD ad
RP ar	RP ad	other ar
LCA ar	RP ar	other ad
RP ar	0	0
MD ad	CD/CRD ad	RP ad
RP ad
USH ar	RP ar
CSNB ar	0	0
RP ar
MD ad	CD/CRD ad	RP ad
USH ar	RP ar
USH ar	RP ar
RP ar	0	0
LCA ar	CD/CRD ad
RP xl	CD/CRD xl	MD xl
RP ar	CD/CRD ad	MD ad
RP xl	0	0
LCA ar	CD/CRD ad
MD ad	CD/CRD ad	RP ad
RP ar	RP ad	CSNB ad
LCA ar	CD/CRD ad
LCA	RP ar
FEVR ad	RP ar
RP ar	CSNB ad
CSNB ar	0	0
RP ar	CD/CRD ar
RP ar
RP ar	MD ar
CSNB ar	0	0
RP ar
RP ar	MD ad	0
MD ad	CD/CRD ad	RP ad
RP ar	RP ad	CSNB ad
RP ad	RP ar
LCA ar	RP ar	other ad
USH ar	RP ar
RP xl	CD/CRD xl	MD xl
RP ar
RP xl	0	0
RP ar
RP xl	CD/CRD xl	MD xl
RP ar
RP ar	0	0
LCA ar	RP ar	other ad
RP ad	RP ar
MD ad	CD/CRD ad	RP ad
RP ad	0	0
USH ar	RP ar
RP ar	RP ad	0
LCA ar	RP ar	other ad
USH ar	RP ar	0
RP ar	RP ad	CSNB ad
USH ar	RP ar	0
