# Supplementary material for: Cost-effective sequence analysis of 113 genes in 1,192 probands with retinitis pigmentosa and Leber congenital amaurosis
Source: Front Cell Dev Biol. 2023 Feb 3;11:1112270. doi: 10.3389/fcell.2023.1112270 (PMC9936074; doi:10.3389/fcell.2023.1112270)
Supplement: Supplementary file 6 [file Table4.xlsx]

## Sheet: Results
Supplemental Table 4: Very likely and possibly solved probands
Proband identifier	Submitted phenotype and inheritance	Gender	Status	NM accession	Gene	Genomic notation allele 1 (hg19)	Allele 1 cDNA	Allele 1 protein	Allele 1 gnomAD-ALL AF	Allele 1 Franklin ACMG classification	Allele 1 total reads	Genomic notation allele 2 (hg19)	Allele 2 cDNA	Allele 2 protein	Allele 2 gnomAD-ALL AF	Allele 2 Franklin ACMG classification	Allele 2 total reads	LOVD phenotype 1	LOVD phenotype 2	LOVD phenotype 3
068592	LCA	F	Very likely solved	NM_000350.3	ABCA4	N/A	c.(3050+1_3051-1)_(3328+1_3329-1)del	p.(His1017Glnfs*65)	N/A	Likely pathogenic	N/A	chr1:g.[94476951A>G;94476467T>A]	c.[5461-10T>C;5603A>T]	p.[[Thr1821Aspfs*6,Thr1821Valfs*13];(Asn1868Ile)]	0.022%	Pathogenic	193	STGD1	RP ar	CD/CRD ar
068014	LCA i	M	Very likely solved	NM_000350.3	ABCA4	chr1:g.[94476951A>G;94476467T>A]	c.[5461-10T>C;5603A>T]	p.[[Thr1821Aspfs*6,Thr1821Valfs*13];(Asn1868Ile)]	0.022%	Pathogenic	139	chr1:g.[94476951A>G;94476467T>A]	c.[5461-10T>C;5603A>T]	p.[[Thr1821Aspfs*6,Thr1821Valfs*13];(Asn1868Ile)]	0.022%	Pathogenic	139	STGD1	RP ar	CD/CRD ar
068855	RP ar	F	Very likely solved	NM_000350.3	ABCA4	chr1:g.94546114T>C	c.1019A>G	p.(Tyr340Cys)	0	Likely pathogenic	365	chr1:g.94512580A>G	c.2813T>C	p.(Phe938Ser)	0.0053%	Pathogenic	634	STGD1	RP ar	CD/CRD ar
068427	RP ar	F	Possibly solved	NM_000350.3	ABCA4	chr1:g.94544183T>C(;)94522186G>A	c.1319A>G(;)2353C>T	p.(Tyr440Cys)(;)(Arg785Cys)	0.013;0.0020%	VUS	76;101	chr1:g.94487422G>A	c.4753C>T	p.(Arg1585Trp)	0.0011%	VUS	155	STGD1	RP ar	CD/CRD ar
068901	RP ar	M	Very likely solved	NM_000350.3	ABCA4	chr1:g.94528235del	c.1835del	p.(Gln612Argfs*37)	0%	Likely pathogenic	441	chr1:g.94522239A>T	c.2300T>A	p.(Val767Asp)	0.002%	Pathogenic	825	STGD1	RP ar	CD/CRD ar
067584	RP ar	M	Very likely solved	NM_000350.3	ABCA4	chr1:g.94528137C>A	c.1933G>T	p.(Asp645Tyr)	0.0039%	Likely pathogenic	308	chr1:g.94488940A>G	c.4667+2T>C	p.(?)	0.0008%	Likely pathogenic	793	STGD1	RP ar	CD/CRD ar
067579	RP ar	F	Very likely solved	NM_000350.3	ABCA4	chr1:g.94528137C>A	c.1933G>T	p.(Asp645Tyr)	0.0039%	Likely pathogenic	107	chr1:g.94463440_94463441insG	c.6705_6706insC	p.(Val2236Argfs*15)	0	Likely pathogenic	230	STGD1	RP ar	CD/CRD ar
067991	LCA i	F	Very likely solved	NM_000350.3	ABCA4	chr1:g.94526317T>G	c.1938-2A>C	p.(?)	0%	Likely pathogenic	1149	chr1:g.94480243C>T	c.5316G>A	p.(Trp1772*)	0.0004%	Pathogenic	790	STGD1	RP ar	CD/CRD ar
068991	RP i	F	Very likely solved	NM_000350.3	ABCA4	chr1:g.94526212G>A	c.2041C>T	p.(Arg681*)	0.00080%	Pathogenic	382	chr1:g.94471056G>A	c.6088C>T	p.(Arg2030*)	0.0028%	Pathogenic	491	STGD1	RP ar	CD/CRD ar
068992	RP i	M	Very likely solved	NM_000350.3	ABCA4	chr1:g.94526212G>A	c.2041C>T	p.(Arg681*)	0.00080%	Pathogenic	495	chr1:g.94471056G>A	c.6088C>T	p.(Arg2030*)	0.0028%	Pathogenic	612	STGD1	RP ar	CD/CRD ar
068993	RP i	F	Very likely solved	NM_000350.3	ABCA4	chr1:g.94526212G>A	c.2041C>T	p.(Arg681*)	0.00080%	Pathogenic	622	chr1:g.94471056G>A	c.6088C>T	p.(Arg2030*)	0.0028%	Pathogenic	815	STGD1	RP ar	CD/CRD ar
068123	RP ar	F	Very likely solved	NM_000350.3	ABCA4	chr1:g.94577082C>T(;)94495071C>T	c.214G>A(;)4469G>A	p.(Gly72Arg)(;)(Cys1490Tyr)	0%	Pathogenic	288	chr1:g.94577082C>T	c.214G>A	p.(Gly72Arg)	0.0028%	Pathogenic	288	STGD1	RP ar	CD/CRD ar
067513	RP ar	M	Very likely solved	NM_000350.3	ABCA4	chr1:g.94512499T>C	c.2894A>G	p.(Asn965Ser)	0.012%	Pathogenic	1302	N/A	c.(4539+1_4540-1)_(4634+1_4635-1)del	p.(Arg1514Leufs*9)	N/A	Likely pathogenic	N/A	STGD1	RP ar	CD/CRD ar
067576	RP ar	F	Very likely solved	NM_000350.3	ABCA4	chr1:g.94512499T>C	c.2894A>G	p.(Asn965Ser)	0.012%	Pathogenic	285	chr1:g.[94476951A>G;94476467T>A]	c.[5461-10T>C;5603A>T]	p.[[Thr1821Aspfs*6,Thr1821Valfs*13];(Asn1868Ile)]	0.022%	Pathogenic	76	STGD1	RP ar	CD/CRD ar
068664	RD	M	Very likely solved	NM_000350.3	ABCA4	chr1:g.94512499T>C	c.2894A>G	p.(Asn965Ser)	0.012%	Pathogenic	620	chr1:g.94512499T>C	c.2894A>G	p.(Asn965Ser)	0.012%	Pathogenic	620	STGD1	RP ar	CD/CRD ar
068827	LCA	F	Very likely solved	NM_000350.3	ABCA4	chr1:g.94509018C>T	c.3064G>A	p.(Glu1022Lys)	0.0008%	Pathogenic	945	chr1:g.94509018C>T	c.3064G>A	p.(Glu1022Lys)	0.0008%	Pathogenic	945	STGD1	RP ar	CD/CRD ar
067978	RD i	F	Very likely solved	NM_000350.3	ABCA4	chr1:g.94508434_94508435dup	c.3210_3211dup	p.(Ser1071Cysfs*14)	0.002%	Pathogenic	630	chr1:g.[94476951A>G;94476467T>A]	c.[5461-10T>C;5603A>T]	p.[[Thr1821Aspfs*6,Thr1821Valfs*13];(Asn1868Ile)]	0.022%	Pathogenic	84	STGD1	RP ar	CD/CRD ar
068492	RP ar	F	Very likely solved	NM_000350.3	ABCA4	chr1:g.94495103C>T	c.4437G>A	p.(Trp1479*)	0	Pathogenic	341	chr1:g.94463646A>T	c.6500T>A	p.(Val2167Asp)	0	VUS	220	STGD1	RP ar	CD/CRD ar
067803	RP ar	F	Very likely solved	NM_000350.3	ABCA4	chr1:g.94466639T>G	c.6305A>C	p.(Asp2102Ala)	0	Likely pathogenic	47	chr1:g.94466639T>G	c.6305A>C	p.(Asp2102Ala)	0	Likely pathogenic	47	STGD1	RP ar	CD/CRD ar
067952	LCA i	M	Very likely solved	NM_000350.3	ABCA4	chr1:g.94463488G>A	c.6658C>T	p.(Gln2220*)	0.0052%	Pathogenic	382	chr1:g.94463488G>A	c.6658C>T	p.(Gln2220*)	0.0052%	Pathogenic	382	STGD1	RP ar	CD/CRD ar
075826	LCA	F	Very likely solved	NM_000350.3	ABCA4	chr1:g.94463398_94463412del	c.6729+5_6729+19del	p.(Phe2161Cysfs*3)	0.0068%	Likely pathogenic	409	chr1:g.94463398_94463412del	c.6729+5_6729+19del	p.(Phe2161Cysfs*3)	0.0068%	Likely pathogenic	409	STGD1	RP ar	CD/CRD ar
068610	LCA	F	Very likely solved	NM_000350.3	ABCA4	chr1:g.94564350C>A	c.768G>T	p.(Leu257Valfs*17)	0.0085%	Pathogenic	307	chr1:g.94495983C>T	c.4352+1G>A	p.(?)	0.0012%	Pathogenic	812	STGD1	RP ar	CD/CRD ar
067569	RP ar	F	Very likely solved	NM_000350.3	ABCA4	chr1:g.94564350C>A	c.768G>T	p.(Leu257Valfs*17)	0.0085%	Pathogenic	345	chr1:g.94512499T>C	c.2894A>G	p.(Asn965Ser)	0.012%	Pathogenic	807	STGD1	RP ar	CD/CRD ar
067607	RP ar	M	Very likely solved	NM_000350.3	ABCA4	chr1:g.94564350C>A	c.768G>T	p.(Leu257Valfs*17)	0.0085%	Pathogenic	161	chr1:g.94496666G>A	c.4139C>T	p.(Pro1380Leu)	0.023%	Pathogenic	173	STGD1	RP ar	CD/CRD ar
069989	RP ar	M	Very likely solved	NM_001134831.2	AHI1	chr6:g.135778631C>T	c.1151+1G>A	p.(?)	0%	Pathogenic	508	chr6:g.135644432G>A	c.3196C>T	p.(Arg1066*)	0.0043%	Pathogenic	584	RP ar	MD ar
075787	RP ar	M	Very likely solved	NM_001134831.2	AHI1	chr6:g.135754219G>A(;)135732652C>T	c.2212C>T(;)2795G>A	p.(Arg738*)(;)(Arg932His)	0.0014%;0.00042%	Pathogenic/VUS	1016;982	chr6:g.135726083A>G	c.2988+6T>C	p.?	0.0032%	Likely pathogenic	1638	RP ar	MD ar
069941	RP ar	M	Very likely solved	NM_001134831.2	AHI1	chr6:g.135787070_135787071del	c.630_631del	p.(Lys211Thrfs*16)	0	Likely pathogenic	179	chr6:g.135749766C>G	c.2623+1G>C	p.(?)	0	Likely pathogenic	1093	RP ar	MD ar
075744	LCA	F	Very likely solved	NM_014336.5	AIPL1	chr17:g.6337304C>A	c.211G>T	p.(Val71Phe)	0.0004%	Likely pathogenic	81	chr17:g.6337304C>A	c.211G>T	p.(Val71Phe)	0.0004%	Likely pathogenic	81	LCA ar	CD/CRD ad
068466	RP ar	F	Very likely solved	NM_014336.5	AIPL1	chr17:g.6331739C>G	c.364G>C	p.(Gly122Arg)	0.0004%	Pathogenic	380	chr17:g.6329101C>T	c.834G>A	p.(Trp278*)	0.034%	Pathogenic	312	LCA ar	CD/CRD ad
068401	RP ar	M	Very likely solved	NM_014336.5	AIPL1	chr17:g.6331739C>G	c.364G>C	p.(Gly122Arg)	0.0004%	Pathogenic	251	chr17:g.6331739C>G	c.364G>C	p.(Gly122Arg)	0.0004%	Pathogenic	251	LCA ar	CD/CRD ad
068190	LCA ar	F	Very likely solved	NM_014336.5	AIPL1	chr17:g.6330008G>T	c.711C>A	p.(Cys237*)	0%	Pathogenic	183	chr17:g.6330008G>T	c.711C>A	p.(Cys237*)	0	Pathogenic	183	LCA ar	CD/CRD ad
067956	RP xl	M	Very likely solved	NM_024649.5	BBS1	chr11:g.66293652T>G	c.1169T>G	p.(Met390Arg)	0.16%	Pathogenic	1374	chr11:g.66293652T>G	c.1169T>G	p.(Met390Arg)	0.16%	Pathogenic	1374	BBS ar	RP ar
068768	RP	M	Very likely solved	NM_024649.5	BBS1	chr11:g.66293652T>G	c.1169T>G	p.(Met390Arg)	0.16%	Pathogenic	432	chr11:g.66293652T>G	c.1169T>G	p.(Met390Arg)	0.16%	Pathogenic	432	BBS ar	RP ar
067983	RD i	F	Very likely solved	NM_024649.5	BBS1	chr11:g.66288847G>A	c.830G>A	p.(Arg277Lys)	0%	Pathogenic	1042	chr11:g.66293652T>G	c.1169T>G	p.(Met390Arg)	0.16%	Pathogenic	1087	BBS ar	RP ar
069877	RP ar	F	Very likely solved	NM_024649.5	BBS1	chr11:g.66291009G>A	c.913G>A	p.(Gly305Ser)	0.0004%	VUS	306	chr11:g.66293652T>G	c.1169T>G	p.(Met390Arg)	0.0016	Pathogenic	636	BBS ar	RP ar
068766	LCA	M	Very likely solved	NM_031885.4	BBS2	chr16:g.56519577del	c.1984del	p.(Cys662Valfs*14)	0%	Likely pathogenic	656	chr16:g.56519577del	c.1984del	p.(Cys662Valfs*14)	0	Likely pathogenic	656	BBS ar	RP ar
069889	RP	F	Very likely solved	NM_031885.4	BBS2	chr16:g.56545141G>C	c.401C>G	p.(Pro134Arg)	0.0032%	Pathogenic	133	chr16:g.56540066A>T	c.683T>A	p.(Val228Asp)	0	VUS	758	BBS ar	RP ar
068999	RD	M	Possibly solved	NM_198428.3	BBS9	chr7:g.33217170A>C	c.409A>C	p.(Asn137His)	0%	VUS	976	chr7:g.33407377A>G	c.1694-2A>G	p.(?)	0.0004%	Likely pathogenic	1056	RP ad
068070	RP ad	M	Very likely solved	NM_004183.4	BEST1	chr11:g.61729726G>A	c.1101-1G>A	p.(?)	0%	Likely pathogenic	271	N/A	+	+	N/A	N/A	N/A	MD ad	RP ar	RP ad
068965	RP i	F	Possibly solved	NM_004183.4	BEST1	chr11:g.61723330C>A	c.388C>A	p.(Arg130Ser)	0.0019%	Pathogenic	110	N/A	+	+	N/A	N/A	N/A	MD ad	RP ar	RP ad
068977	RP i	M	Very likely solved	NM_004183.4	BEST1	chr11:g.61724355_61724356del	c.521_522del	p.(Leu174Glnfs*57)	0%	Likely pathogenic	247	chr11:g.61724355_61724356del	c.521_522del	p.(Leu174Glnfs*57)	0%	Likely pathogenic	247	MD ad	RP ar	RP ad
068158	RP	M	Very likely solved	NM_004183.4	BEST1	chr11:g.61724904G>A	c.682G>A	p.(Asp228Asn)	0.0004%	Pathogenic	15	N/A	+	+	N/A	N/A	N/A	MD ad	RP ar	RP ad
068449	RP	M	Very likely solved	NM_004183.4	BEST1	chr11:g.61724904G>A	c.682G>A	p.(Asp228Asn)	0.0004%	Pathogenic	32	N/A	+	+	N/A	N/A	N/A	MD ad	RP ar	RP ad
068119	RP	M	Very likely solved	NM_004183.4	BEST1	chr11:g.61724926T>C	c.704T>C	p.(Val235Ala)	0%	Likely pathogenic	77	N/A	+	+	N/A	N/A	N/A	MD ad	RP ar	RP ad
068925	RP ar	M	Very likely solved	NM_177965.4	C8ORF37	chr8:g.96259954dup	c.515dup	p.(Lys173Glufs*12)	0%	Likely pathogenic	150	chr8:g.96259954dup	c.515dup	p.(Lys173Glufs*12)	0	Likely pathogenic	150	RP ar	CD/CRD ar	BBS ar
068441	RP ar	F	Very likely solved	NM_025114.4	CEP290	chr12:g.88519053C>T	c.1159G>A	p.(Asp387Asn)	0%	VUS	303	chr12:g.88462403G>A	c.6031C>T	p.(Arg2011*)	0.0011%	Pathogenic	337	LCA ar	BBS ar
068854	LCA	F	Very likely solved	NM_025114.4	CEP290	chr12:g.88512419C>T	c.1623+1G>A	p.(?)	0	Pathogenic	929	chr12:g.88494960T>C	c.2991+1655A>G	p.[Cys998*,=]	0.013%	Likely pathogenic	211	LCA ar	BBS ar
068773	RP ar	F	Very likely solved	NM_025114.4	CEP290	chr12:g.88512305del	c.1666del	p.(Ile556Phefs*17)	0.14%	Pathogenic	175	chr12:g.88512305del	c.1666del	p.(Ile556Phefs*17)	0.14%	Pathogenic	175	LCA ar	BBS ar
068136	RP ar	M	Possibly solved	NM_025114.4	CEP290	chr12:g.88496727G>A	c.2879C>T	p.(Ser960Phe)	0%	VUS	1228	chr12:g.88496727G>A	c.2879C>T	p.(Ser960Phe)	0	VUS	1228	LCA ar	BBS ar
069887	RP	F	Very likely solved	NM_025114.4	CEP290	chr12:g.88494960T>C	c.2991+1655A>G	p.[Cys998*,=]	0.013%	Likely pathogenic	119	chr12:g.88471040C>A	c.5668G>T	p.(Gly1890*)	0.0095%	Pathogenic	790	LCA ar	BBS ar
067777	LCA ar	M	Very likely solved	NM_025114.4	CEP290	chr12:g.88494960T>C	c.2991+1655A>G	p.[Cys998*,=]	0.013%	Likely pathogenic	75	chr12:g.88487681dup	c.3175dup	p.(Ile1059Asnfs*11)	0.0059%	Pathogenic	360	LCA ar	BBS ar
067930	LCA i	F	Very likely solved	NM_025114.4	CEP290	chr12:g.88530474_88530477del	c.384_387del	p.(Asp128Glufs*34)	0.0053%	Pathogenic	575	chr12:g.[88448120A>T;88448109_88448117del]	c.[7031T>A;7034_7034+8del]	p.[(Leu2344His;Arg2345Asnfs*2)]	0	Pathogenic	518	LCA ar	BBS ar
069944	LCA	M	Very likely solved	NM_025114.4	CEP290	chr12:g.88481657A>T	c.4094T>A	p.(Leu1365*)	0	Likely pathogenic	317	chr12:g.88478632del	c.4438-3del	p.(?)	2.7e-05	Likely pathogenic	344	LCA ar	BBS ar
068943	RP i	F	Very likely solved	NM_025114.4	CEP290	chr12:g.88524330T>A	c.508A>T	p.(Lys170*)	0.002%	Pathogenic	69	chr12:g.88514835T>C	c.1298A>G	p.(Asp433Gly)	0.14%	VUS	381	LCA ar	BBS ar
068617	RP	F	Very likely solved	NM_025114.4	CEP290	chr12:g.88471059dup	c.5649dup	p.(Leu1884Thrfs*23)	0	Pathogenic	606	chr12:g.88494960T>C	c.2991+1655A>G	p.[Cys998*,=]	0.013%	Likely pathogenic	94	LCA ar	BBS ar
067556	LCA ar	F	Very likely solved	NM_025114.4	CEP290	chr12:g.88465150G>A	c.5932C>T	p.(Arg1978*)	0.0012%	Pathogenic	881	chr12:g.88494960T>C	c.2991+1655A>G	p.[Cys998*,=]	0.013%	Likely pathogenic	143	LCA ar	BBS ar
068716	RP ar	F	Possibly solved	NM_001030311.2	CERKL	chr2:g.182413527A>G	c.1031T>C	p.(Phe344Ser)	0.0035%	VUS	683	chr2:g.182413531G>A	c.1027C>T	p.(Arg343Cys)	0.0074%	VUS	682	RP ar	CD/CRD ar
068816	RP ar	F	Very likely solved	NM_001030311.2	CERKL	chr2:g.182402956_182402960dup	c.1628_1632dup	p.(Ile545Aspfs*13)	0.0004%	Pathogenic	544	chr2:g.182402956_182402960dup	c.1628_1632dup	p.(Ile545Aspfs*13)	0.0004%	Pathogenic	544	RP ar	CD/CRD ar
068882	LCA	M	Very likely solved	NM_001030311.2	CERKL	chr2:g.182521483_182521497del	c.237_238+13del	p.(Gly80*)	0.0019%	Pathogenic	39	chr2:g.182521483_182521497del	c.237_238+13del	p.(Gly80*)	0.0019%	Pathogenic	39	RP ar	CD/CRD ar
075795	RP ar	F	Very likely solved	NM_001030311.2	CERKL	chr2:g.182468774C>A	c.271G>T	p.(Glu91*)	0.0004%	Likely pathogenic	75	chr2:g.182423344G>A	c.847C>T	p.(Arg283*)	0.033%	Pathogenic	643	RP ar	CD/CRD ar
068655	RP	F	Very likely solved	NM_001030311.2	CERKL	chr2:g.182468615_182468619del	c.426_430del	p.(Asn142Lysfs*2)	0.0004%	Likely pathogenic	416	chr2:g.182423344G>A	c.847C>T	p.(Arg283*)	0.033%	Pathogenic	715	RP ar	CD/CRD ar
068474	RP i	F	Very likely solved	NM_001030311.2	CERKL	chr2:g.182468562A>C	c.481+2T>G	p.(?)	0.24%	Pathogenic	241	chr2:g.182438485A>C	c.608T>G	p.(Val203Gly)	0	VUS	328	RP ar	CD/CRD ar
075806	RP xl	M	Very likely solved	NM_000390.4	CHM	chrX:g.85236800C>A	c.130G>T	p.(Gly44*)	0%	Pathogenic	281	N/A	Y	Y	N/A	N/A	N/A	CHM
068112	RP	M	Very likely solved	NM_000390.4	CHM	chrX:g.85218720_85218723del	c.649_652del	p.(Tyr217Hisfs*14)	0%	Pathogenic	100	N/A	Y	Y	N/A	N/A	N/A	CHM
069000	RD	M	Very likely solved	NM_000390.4	CHM	chrX:g.85282528G>C	c.83C>G	p.(Ser28*)	0%	Pathogenic	680	N/A	Y	Y	N/A	N/A	N/A	CHM
068722	RP	M	Very likely solved	NM_001042432.1	CLN3	N/A	c.(374+1_375-1)_(533+1_534-1)del	p.(Ser125_Pro177del)	N/A	VUS	N/A	chr16:g.28488941G>A	c.1213C>T	p.(Arg405Trp)	0.0067%	Pathogenic	202	RP ar	CRD ar
068593	RP ar	M	Very likely solved	NM_001042432.1	CLN3	N/A	c.(460+1_461-1)_(677+1_678-1)del	p.(Gly154Alafs*29)	N/A	Pathogenic	N/A	N/A	c.(460+1_461-1)_(677+1_678-1)del	p.(Gly154Alafs*29)	N/A	Pathogenic	N/A	RP ar	CRD ar
068839	RP	F	Very likely solved	NM_001042432.1	CLN3	chr16:g.28488941G>A	c.1213C>T	p.(Arg405Trp)	0.0067%	Pathogenic	395	chr16:g.28488941G>A	c.1213C>T	p.(Arg405Trp)	0.0067%	Pathogenic	395	RP ar	CRD ar
067899	RP	M	Very likely solved	NM_001042432.1	CLN3	chr16:g.28500658C>T	c.175G>A	p.(Ala59Thr)	0.0021%	Pathogenic	694	chr16:g.28493718A>T	c.907-15T>A	p.(?)	0	VUS	270	RP ar	CRD ar
068853	RP	M	Very likely solved	NM_001042432.1	CLN3	chr16:g.28500658C>T	c.175G>A	p.(Ala59Thr)	0.0021%	Pathogenic	225	N/A	c.(460+1_461-1)_(677+1_678-1)del	p.(Gly154Alafs*29)	N/A	Pathogenic	N/A	RP ar	CRD ar
075800	RP i	F	Very likely solved	NM_001042432.1	CLN3	chr16:g.28493646dup	c.962+2dup	p.(?)	0%	Likely pathogenic	188	chr16:g.28493646dup	c.962+2dup	p.(?)	0%	Likely pathogenic	188	RP ar	CRD ar
068786	RD	F	Possibly solved	NM_001195794.1	CLRN1	chr3:g.150645949T>C	c.512A>G	p.(Glu171Gly)	0.0028%	VUS	576	chr3:g.150645949T>C	c.512A>G	p.(Glu171Gly)	0.0028%	VUS	576	USH ar	RP ar
068066	RD	M	Very likely solved	NM_001142564.1	CNGA1	N/A	c.(507+1_508-1)_(*136+?)del	p.(Glu76Leufs*13)	N/A	Likely pathogenic	N/A	N/A	c.(507+1_508-1)_(*136+?)del	p.(Glu76Leufs*13)	N/A	Likely pathogenic	N/A	RP ar
067870	RP ar	F	Very likely solved	NM_001379270.1	CNGA1	chr4:g.47939472T>C	c.1027A>G	p.(Arg343Gly)	0	Likely pathogenic	1395	chr4:g.47939472T>C	c.1027A>G	p.(Arg343Gly)	0	Likely pathogenic	1395	RP ar
070029	RP ar	M	Very likely solved	NM_001142564.1	CNGA1	chr4:g.47939643dup	c.1075dup	p.(Thr359Asnfs*34)	0%	Likely pathogenic	272	chr4:g.47938971G>A	c.1747C>T	p.(Arg583*)	0.0052%	Pathogenic	520	RP ar
068390	RP ar	F	Very likely solved	NM_001379270.1	CNGA1	chr4:g.47938971G>A	c.1528C>T	p.(Arg510*)	0.0052%	Pathogenic	107	chr4:g.47938971G>A	c.1528C>T	p.(Arg510*)	0.0052%	Pathogenic	107	RP ar
068407	RP ar	F	Very likely solved	NM_001379270.1	CNGA1	chr4:g.47938971G>A	c.1528C>T	p.(Arg510*)	0.0052%	Pathogenic	138	N/A	c.(287+1_288-1)_(652+1_653-1)del	p.(Glu97Leufs*13)	N/A	Likely pathogenic	N/A	RP ar
070148	RP xl	M	Very likely solved	NM_001142564.1	CNGA1	chr4:g.47939017del	c.1701del	p.(Val568Serfs*40)	0%	Likely pathogenic	857	chr4:g.47939017del	c.1701del	p.(Val568Serfs*40)	0	Likely pathogenic	857	RP ar
075763	RP ar	M	Very likely solved	NM_001379270.1	CNGA1	chr4:g.47951884del	c.253del	p.(Leu85Phefs*4)	0.01%	Pathogenic	1025	chr4:g.47951884del	c.253del	p.(Leu85Phefs*4)	0.01%	Pathogenic	1025	RP ar
068434	RP ar	F	Very likely solved	NM_001379270.1	CNGA1	chr4:g.47954625G>A	c.82C>T	p.(Arg28*)	0.0068%	Pathogenic	200	chr4:g.47938971G>A	c.1528C>T	p.(Arg510*)	0.0001	Pathogenic	232	RP ar
068174	RP ar	M	Very likely solved	NM_001297.5	CNGB1	N/A	c.(2304+1_2305-1)_(2794+1_2795-1)del	p.(Tyr769Metfs*5)	N/A	Likely pathogenic	N/A	N/A	c.(2304+1_2305-1)_(2794+1_2795-1)del	p.(Tyr769Metfs*5)	N/A	Likely pathogenic	N/A	RP ar
068393	RP ar	F	Very likely solved	NM_001297.5	CNGB1	chr16:g.57974234C>T	c.1122-9G>A	p.(Glu374Glufs*7)	0.0024%	Likely pathogenic	214	chr16:g.57974234C>T	c.1122-9G>A	p.(Glu374Glufs*7)	0.0024%	Likely pathogenic	214	RP ar
068538	RP i	F	Very likely solved	NM_001297.5	CNGB1	chr16:g.57953001A>C	c.1957+2T>G	p.(?)	0.0012%	Likely pathogenic	437	chr16:g.57938728dup	c.2544dup	p.(Leu849Alafs*3)	0.0036%	Pathogenic	331	RP ar
068031	RP i	F	Possibly solved	NM_001297.5	CNGB1	chr16:g.57951253A>C	c.2085T>G	p.(Asp695Glu)	0%	VUS	489	chr16:g.57951253A>C	c.2085T>G	p.(Asp695Glu)	0	VUS	489	RP ar
068408	RP i	M	Very likely solved	NM_001297.5	CNGB1	chr16:g.57951234A>T	c.2104T>A	p.(Tyr702Asn)	0.0012%	Likely pathogenic	526	chr16:g.57935346C>T	c.2893-7G>A	p.(?)	0.005%	Likely pathogenic	325	RP ar
068549	RP i	F	Possibly solved	NM_001297.5	CNGB1	chr16:g.57998386C>T	c.217+5G>A	p.(?)	0.0008%	VUS	534	chr16:g.57950041G>A	c.2209C>T	p.(Arg737Cys)	0.066%	VUS	921	RP ar
068609	RP	M	Very likely solved	NM_001297.5	CNGB1	chr16:g.57949163C>T	c.2294G>A	p.(Arg765His)	0.0014%	Pathogenic	613	chr16:g.57949163C>T	c.2294G>A	p.(Arg765His)	0.0014%	Pathogenic	613	RP ar
068694	RP	M	Possibly solved	NM_001297.5	CNGB1	chr16:g.57935455C>T	c.2869G>A	p.(Val957Ile)	0.0053%	VUS	404	chr16:g.57921806G>C	c.3415C>G	p.(Leu1139Val)	0.0039%	VUS	544	RP ar
068458	RP ar	M	Very likely solved	NM_001297.5	CNGB1	chr16:g.57935346C>T	c.2893-7G>A	p.(?)	0.005%	Likely pathogenic	274	chr16:g.57935346C>T	c.2893-7G>A	p.(?)	0.005%	Likely pathogenic	274	RP ar
067525	RP ar	M	Very likely solved	NM_001297.5	CNGB1	chr16:g.57935275T>A	c.2957A>T	p.(Asn986Ile)	0.12%	Pathogenic	663	chr16:g.57935275T>A	c.2957A>T	p.(Asn986Ile)	0.12%	Pathogenic	663	RP ar
068793	RP ar	F	Very likely solved	NM_001297.5	CNGB1	chr16:g.57935275T>A	c.2957A>T	p.(Asn986Ile)	0.12%	Pathogenic	195	chr16:g.57935275T>A	c.2957A>T	p.(Asn986Ile)	0.12%	Pathogenic	195	RP ar
068729	RP	F	Very likely solved	NM_001297.5	CNGB1	chr16:g.57996892C>A	c.367G>T	p.(Glu123*)	0	Likely pathogenic	101	chr16:g.57949172C>T	c.2285G>A	p.(Arg762His)	0.0016%	Likely pathogenic	278	RP ar
075866	RP i	M	Very likely solved	NM_001297.5	CNGB1	chr16:g.57996515C>T	c.413-1G>A	p.(?)	0.0075%	Pathogenic	877	chr16:g.57937867del	c.2653del	p.(Ala885Profs*17)	0.0071%	Likely pathogenic	750	RP ar
068429	RP ar	F	Very likely solved	NM_001297.5	CNGB1	chr16:g.58001131del	c.60del	p.(Met21Cysfs*75)	0%	Pathogenic	367	chr16:g.58001131del	c.60del	p.(Met21Cysfs*75)	0	Pathogenic	367	RP ar
069885	RP	F	Very likely solved	NM_001297.5	CNGB1	chr16:g.57984367G>A	c.952C>T	p.(Gln318*)	0.0008%	Pathogenic	655	chr16:g.57935275T>A	c.2957A>T	p.(Asn986Ile)	0.0012	Pathogenic	297	RP ar
068565	RP i	M	Very likely solved	NM_201253.3	CRB1	chr1:g.197390403_197390411del	c.1445_1453del	p.(Ile482_Thr484del)	0.0008%	Pathogenic	175	chr1:g.197396745C>T	c.2290C>T	p.(Arg764Cys)	0.0078%	Pathogenic	181	LCA ar	RP ar	other ad
068400	RP ar	M	Very likely solved	NM_201253.3	CRB1	chr1:g.197390520C>T	c.1562C>T	p.(Ala521Val)	0.0004%	Likely pathogenic	162	chr1:g.197390520C>T	c.1562C>T	p.(Ala521Val)	0.0004%	Likely pathogenic	162	LCA ar	RP ar	other ad
068918	RP ar	M	Very likely solved	NM_201253.3	CRB1	chr1:g.197390528del	c.1570del	p.(Leu524Phefs*10)	0%	Likely pathogenic	57	chr1:g.197390528del	c.1570del	p.(Leu524Phefs*10)	0	Likely pathogenic	57	LCA ar	RP ar	other ad
067804	RP ar	F	Very likely solved	NM_201253.3	CRB1	chr1:g.197390534C>T	c.1576C>T	p.(Arg526*)	0.0032%	Pathogenic	184	chr1:g.197404645T>G	c.3652T>G	p.(Cys1218Gly)	0.0004%	Likely pathogenic	443	LCA ar	RP ar	other ad
068799	RP	F	Very likely solved	NM_201253.3	CRB1	chr1:g.197390850A>G	c.1892A>G	p.(Tyr631Cys)	0.0008%	Likely pathogenic	287	chr1:g.197411423G>A	c.4005+1G>A	p.(?)	0.0004%	Pathogenic	936	LCA ar	RP ar	other ad
068915	RP ar	M	Possibly solved	NM_201253.3	CRB1	chr1:g.197390916T>C	c.1958T>C	p.(Ile653Thr)	0%	VUS	48	chr1:g.197390916T>C	c.1958T>C	p.(Ile653Thr)	0	VUS	48	LCA ar	RP ar	other ad
068044	RP	M	Very likely solved	NM_201253.3	CRB1	chr1:g.197297702G>A	c.221G>A	p.(Cys74Tyr)	0%	Likely pathogenic	458	chr1:g.197297702G>A	c.221G>A	p.(Cys74Tyr)	0	Likely pathogenic	458	LCA ar	RP ar	other ad
068442	RP ar	M	Very likely solved	NM_201253.3	CRB1	chr1:g.197396689C>T	c.2234C>T	p.(Thr745Met)	0.0064%	Pathogenic	644	chr1:g.197396689C>T	c.2234C>T	p.(Thr745Met)	0.0064%	Pathogenic	644	LCA ar	RP ar	other ad
069961	LCA	M	Very likely solved	NM_201253.3	CRB1	chr1:g.197396718_197396727del	c.2263_2272del	p.(Leu755Alafs*10)	0.0004%	Likely pathogenic	803	chr1:g.197403836G>A	c.2843G>A	p.(Cys948Tyr)	0.02%	Pathogenic	451	LCA ar	RP ar	other ad
075749	LCA	F	Very likely solved	NM_201253.3	CRB1	chr1:g.197396718_197396727del	c.2263_2272del	p.(Leu755Alafs*10)	0.0004%	Likely pathogenic	1046	chr1:g.197396718_197396727del	c.2263_2272del	p.(Leu755Alafs*10)	0.0004%	Likely pathogenic	1046	LCA ar	RP ar	other ad
068486	RP ar	F	Very likely solved	NM_201253.3	CRB1	chr1:g.197396745C>T	c.2290C>T	p.(Arg764Cys)	0.0078%	Pathogenic	134	chr1:g.197396745C>T	c.2290C>T	p.(Arg764Cys)	0.0078%	Pathogenic	134	LCA ar	RP ar	other ad
068583	LCA	M	Very likely solved	NM_201253.3	CRB1	chr1:g.197398749G>A	c.2842+5G>A	p.(?)	0.0032%	Likely pathogenic	440	chr1:g.197403836G>A	c.2843G>A	p.(Cys948Tyr)	0.02%	Pathogenic	285	LCA ar	RP ar	other ad
068177	RP i	F	Very likely solved	NM_201253.3	CRB1	chr1:g.197403836G>A	c.2843G>A	p.(Cys948Tyr)	0.02%	Pathogenic	122	chr1:g.197403836G>A	c.2843G>A	p.(Cys948Tyr)	0.02%	Pathogenic	122	LCA ar	RP ar	other ad
070157	LCA	F	Very likely solved	NM_201253.3	CRB1	chr1:g.197403836G>A	c.2843G>A	p.(Cys948Tyr)	0.02%	Pathogenic	913	chr1:g.197403836G>A	c.2843G>A	p.(Cys948Tyr)	0.02%	Pathogenic	913	LCA ar	RP ar	other ad
068581	LCA	F	Very likely solved	NM_201253.3	CRB1	chr1:g.197403836G>A	c.2843G>A	p.(Cys948Tyr)	0.02%	Pathogenic	440	chr1:g.197411405G>T	c.3988G>T	p.(Glu1330*)	0.0004%	Pathogenic	1196	LCA ar	RP ar	other ad
075804	LCA	F	Very likely solved	NM_201253.3	CRB1	chr1:g.197404137del	c.3144del	p.(Ser1049Profs*14)	0.0004%	Pathogenic	482	chr1:g.197404137del	c.3144del	p.(Ser1049Profs*14)	0.0004%	Pathogenic	482	LCA ar	RP ar	other ad
075788	RP ar	M	Very likely solved	NM_201253.3	CRB1	chr1:g.197404300G>A	c.3307G>A	p.(Gly1103Arg)	0.0028%	Pathogenic	901	chr1:g.197404679G>C	c.3686G>C	p.(Cys1229Ser)	0.0008%	Pathogenic	1347	LCA ar	RP ar	other ad
068685	RP	M	Very likely solved	NM_201253.3	CRB1	chr1:g.197297914T>G	c.433T>G	p.(Cys145Gly)	0	Likely pathogenic	410	chr1:g.197397004G>T	c.2549G>T	p.(Gly850Val)	0.0014%	Pathogenic	305	LCA ar	RP ar	other ad
068619	RD	M	Very likely solved	NM_201253.3	CRB1	chr1:g.197297979_197297987del	c.498_506del	p.(Ile167_Gly169del)	0.062%	Pathogenic	423	chr1:g.197396856A>T	c.2401A>T	p.(Lys801*)	0.0057%	Pathogenic	562	LCA ar	RP ar	other ad
068795	RP	F	Very likely solved	NM_201253.3	CRB1	chr1:g.197297979_197297987del	c.498_506del	p.(Ile167_Gly169del)	0.062%	Pathogenic	755	chr1:g.197396856A>T	c.2401A>T	p.(Lys801*)	0.0057%	Pathogenic	851	LCA ar	RP ar	other ad
068668	RD	M	Very likely solved	NM_201253.3	CRB1	chr1:g.197297979_197297987del	c.498_506del	p.(Ile167_Gly169del)	0.062%	Pathogenic	416	chr1:g.197326056C>T	c.1084C>T	p.(Gln362*)	0.0012%	Pathogenic	1037	LCA ar	RP ar	other ad
068541	RP i	M	Very likely solved	NM_201253.3	CRB1	chr1:g.197297979_197297987del	c.498_506del	p.(Ile167_Gly169del)	0.062%	Pathogenic	157	N/A	c.(988+1_989-1)_(1171+1_1172-1)del	p.(Tyr331_Gly391del)	N/A	VUS	N/A	LCA ar	RP ar	other ad
068893	LCA	M	Very likely solved	NM_201253.3	CRB1	chr1:g.197237599dup	c.57dup	p.(Ile20Tyrfs*10)	0.0004%	Pathogenic	174	chr1:g.197313435_197313441del	c.677_683del	p.(Asp226Valfs*7)	0	Likely pathogenic	74	LCA ar	RP ar	other ad
068937	LCA	M	Very likely solved	NM_201253.3	CRB1	chr1:g.197237599dup	c.57dup	p.(Ile20Tyrfs*10)	0.0004%	Pathogenic	102	chr1:g.197326081_197326089del	c.1109_1117del	p.(Pro370_Phe373delinsLeu)	0	VUS	155	LCA ar	RP ar	other ad
068436	RP ar	M	Very likely solved	NM_201253.3	CRB1	chr1:g.197237599dup	c.57dup	p.(Ile20Tyrfs*10)	0.0004%	Pathogenic	91	chr1:g.197397094A>G	c.2639A>G	p.(Asn880Ser)	0	Pathogenic	120	LCA ar	RP ar	other ad
068529	RP i	M	Very likely solved	NM_201253.3	CRB1	chr1:g.197313410G>T	c.653-1G>T	p.(?)	0.002%	Pathogenic	293	N/A	c.(988+1_989-1)_(1171+1_1172-1)del	p.(Tyr331_Gly391del)	N/A	VUS	N/A	LCA ar	RP ar	other ad
068484	RP ar	F	Very likely solved	NM_201253.3	CRB1	chr1:g.197313444G>A	c.686G>A	p.(Trp229*)	0	Likely pathogenic	651	chr1:g.197447007T>A	c.4219T>A	p.(*1407Lysfs*111)	0	VUS	428	LCA ar	RP ar	other ad
069924	RP i	M	Very likely solved	NM_201253.3	CRB1	chr1:g.197313595T>A(;)197390850A>G	c.837T>A(;)1892A>G	p.(Asp279Glu)(;)(Tyr631Cys)	0%;0.0008%	VUS/Likely pathogenic	596;286	chr1:g.197403836G>A	c.2843G>A	p.(Cys948Tyr)	0.02%	Pathogenic	418	LCA ar	RP ar	other ad
069905	LCA	F	Very likely solved	NM_000554.6	CRX	N/A	c.(-109-?)_(*3358+?)del	p.(0)	N/A	Pathogenic	N/A	N/A	c.(-109-?)_(*3358+?)del	p.(0)	N/A	Pathogenic	N/A	LCA ad	LCA ar	RP ad
067801	RP ar	F	Very likely solved	NM_000554.6	CRX	chr19:g.48339520C>T	c.121C>T	p.(Arg41Trp)	0.0008%	Pathogenic	186	N/A	+	+	N/A	N/A	N/A	LCA ad	LCA ar	RP ad
067822	RP ar	M	Very likely solved	NM_000554.6	CRX	chr19:g.48339520C>T	c.121C>T	p.(Arg41Trp)	0.0008%	Pathogenic	163	N/A	+	+	N/A	N/A	N/A	LCA ad	LCA ar	RP ad
067860	RP ar	M	Very likely solved	NM_000554.6	CRX	chr19:g.48339520C>T	c.121C>T	p.(Arg41Trp)	0.0008%	Pathogenic	113	N/A	+	+	N/A	N/A	N/A	LCA ad	LCA ar	RP ad
068468	RP i	M	Very likely solved	NM_000554.6	CRX	chr19:g.48342901_48342902del	c.577_578del	p.(Met193Aspfs*42)	0%	Likely pathogenic	26	N/A	+	+	N/A	N/A	N/A	LCA ad	LCA ar	RP ad
067903	RP i	F	Very likely solved	NM_001142800.2	EYS	N/A	c.(2381+1_2382-1)_(3243+1_3244-1)del	p.(Cys795Thrfs*8)	N/A	Likely pathogenic	N/A	N/A	c.(2381+1_2382-1)_(3243+1_3244-1)del	p.(Cys795Thrfs*8)	N/A	Likely pathogenic	N/A	RP ar
075789	RP ar	F	Very likely solved	NM_001142800.2	EYS	N/A	c.(5927+1_5928-1)_(6078+1_6079-1)del	p.(Gln1977Cysfs*12)	N/A	Likely pathogenic	N/A	N/A	c.(5927+1_5928-1)_(6078+1_6079-1)del	p.(Gln1977Cysfs*12)	N/A	Likely pathogenic	N/A	RP ar
068446	RP	M	Very likely solved	NM_001142800.2	EYS	N/A	c.(7723+1_7724-1)_(7898+1_7899-1)del	p.(Gly2575Alafs*49)	N/A	Likely pathogenic	N/A	chr6:g.64431296_64431299del	c.8628_8631del	p.(Asn2876Lysfs*5)	0.00064%	Likely pathogenic	187	RP ar
070002	RP ar	M	Very likely solved	NM_001142800.2	EYS	chr6:g.[65523464T>G;65523270C>A;65301358C>G]	c.[3250A>C;3443+1G>T;4402G>C]	p.[(Thr1084Pro);(?);(Asp1468His)]	0.015%;0.0062%;0.019%	Pathogenic	258;94;161	chr6:g.[65523464T>G;65523270C>A;65301358C>G]	c.[3250A>C;3443+1G>T;4402G>C]	p.[(Thr1084Pro);(?);(Asp1468His)]	0.015%;0.0062%;0.019%	Pathogenic	258;94;161	RP ar
068554	RP i	F	Very likely solved	NM_001142800.2	EYS	chr6:g.66205191G>C	c.113C>G	p.(Ser38*)	0	Likely pathogenic	185	chr6:g.65301404_65301410del	c.4350_4356del	p.(Ile1451Profs*3)	0.0076%	Pathogenic	147	RP ar
068146	RP	F	Very likely solved	NM_001142800.2	EYS	chr6:g.66094367del	c.1211del	p.(Asn404Thrfs*17)	0%	Pathogenic	105	chr6:g.66094367del	c.1211del	p.(Asn404Thrfs*17)	0	Pathogenic	105	RP ar
075793	RP xl	M	Very likely solved	NM_001142800.2	EYS	chr6:g.66005797A>T	c.1982T>A	p.(Leu661*)	0%	Pathogenic	530	chr6:g.66005797A>T	c.1982T>A	p.(Leu661*)	0%	Pathogenic	530	RP ar
070036	RP	F	Possibly solved	NM_001142800.2	EYS	chr6:g.66005751C>T	c.2023+5G>A	p.(?)	0.0016%	VUS	469	chr6:g.64487995_64487999del	c.7798_7802del	p.(Pro2600Cysfs*30)	0%	Pathogenic	810	RP ar
068898	RP ar	M	Possibly solved	NM_001142800.2	EYS	chr6:g.65655686C>T(;)65098702T>G	c.2381G>A(;)5959A>C	p.(Arg794Gln)(;)Thr1987Pro)	0.0054%;0.00068%	VUS	317;250	chr6:g.64776324G>A	c.6632C>T	p.(Ser2211Leu)	0.047%	VUS	373	RP ar
068501	RP i	M	Possibly solved	NM_001142800.2	EYS	chr6:g.65622638T>A	c.2382-2A>T	p.(?)	0	Likely pathogenic	210	chr6:g.64499084A>G	c.7445T>C	p.(Leu2482Pro)	0	VUS	314	RP ar
067800	RP ar	M	Very likely solved	NM_001142800.2	EYS	chr6:g.65622490C>T	c.2528G>A	p.(Gly843Glu)	0.0026%	Likely pathogenic	402	chr6:g.65622490C>T	c.2528G>A	p.(Gly843Glu)	0.0026%	Likely pathogenic	402	RP ar
067824	RP ar	M	Very likely solved	NM_001142800.2	EYS	chr6:g.65622490C>T	c.2528G>A	p.(Gly843Glu)	0.0026%	Likely pathogenic	156	chr6:g.65303078A>C	c.3809T>G	p.(Val1270Gly)	0.0032%	Likely pathogenic	192	RP ar
067796	RP ar	F	Very likely solved	NM_001142800.2	EYS	chr6:g.65622490C>T	c.2528G>A	p.(Gly843Glu)	0.0026%	Likely pathogenic	505	chr6:g.64431122G>T	c.8805C>A	p.(Tyr2935*)	0.0037%	Pathogenic	264	RP ar
067735	RP ar	F	Very likely solved	NM_001142800.2	EYS	chr6:g.65622488G>A	c.2530C>T	p.(Gln844*)	0	Likely pathogenic	1202	chr6:g.64940493C>T	c.6416G>A	p.(Cys2139Tyr)	0.014%	Pathogenic	907	RP ar
067574	RP ar	M	Very likely solved	NM_001142800.2	EYS	chr6:g.65622398G>A	c.2620C>T	p.(Gln874*)	0.0037%	Pathogenic	354	chr6:g.65301404_65301410del	c.4350_4356del	p.(Ile1451Profs*3)	0.0076%	Pathogenic	353	RP ar
067589	RP ar	F	Very likely solved	NM_001142800.2	EYS	chr6:g.65622398G>A	c.2620C>T	p.(Gln874*)	0.0037%	Pathogenic	197	chr6:g.64776242del	c.6714del	p.(Ile2239Serfs*17)	0.0038%	Pathogenic	106	RP ar
068561	RP i	F	Very likely solved	NM_001142800.2	EYS	chr6:g.65612025_65612026del	c.2826_2827del	p.(Val944Glyfs*9)	0.0032%	Pathogenic	381	chr6:g.65098611C>A	c.6050G>T	p.(Gly2017Val)	0.0028%	Likely pathogenic	653	RP ar
068118	RP i	M	Possibly solved	NM_001142800.2	EYS	chr6:g.65532667dup	c.3041dup	p.(His1015Profs*2)	0%	Likely pathogenic	196	chr6:g.64431085A>G	c.8842T>C	p.(Cys2948Arg)	0.0038%	VUS	154	RP ar
068644	RP	M	Very likely solved	NM_001142800.2	EYS	chr6:g.65532542A>G	c.3164+2T>C	p.(?)	0	Likely pathogenic	538	chr6:g.64430625_64430628del	c.9299_9302del	p.(Thr3100Lysfs*26)	0.0043%	Pathogenic	525	RP ar
068130	RP	M	Very likely solved	NM_001142800.2	EYS	chr6:g.65531602_65531603del	c.3178_3179del	p.(Ile1060*)	0%	Pathogenic	73	chr6:g.64436508_64436512del	c.8133_8137del	p.(Phe2712Cysfs*33)	0.0059%	Pathogenic	130	RP ar
069965	RP ad	M	Very likely solved	NM_001142800.2	EYS	chr6:g.65531537C>T	c.3243+1G>A	p.(?)	0.0032%	Pathogenic	485	chr6:g.65531537C>T	c.3243+1G>A	p.?	0.0032%	Pathogenic	485	RP ar
068416	RP i	F	Possibly solved	NM_001142800.2	EYS	chr6:g.66205269A>G	c.35T>C	p.(Met12Thr)	0.0064%	VUS	241	chr6:g.64430496dup	c.9431dup	p.(Asn3144Lysfs*3)	0	Likely pathogenic	299	RP ar
068185	RP	M	Very likely solved	NM_001142800.2	EYS	chr6:g.65303112G>A	c.3775C>T	p.(Gln1259*)	0%	Pathogenic	288	chr6:g.64791847A>G	c.6473T>C	p.(Leu2158Pro)	0.0038%	Likely pathogenic	172	RP ar
067960	RP i	M	Very likely solved	NM_001142800.2	EYS	chr6:g.65301748_65301749del	c.4011_4012del	p.(His1337Glnfs*20)	0%	Pathogenic	1046	chr6:g.64709008del	c.6794del	p.(Pro2265Glnfs*46)	0.027%	Pathogenic	1160	RP ar
069880	RP i	F	Very likely solved	NM_001142800.2	EYS	chr6:g.65301640G>A	c.4120C>T	p.(Arg1374*)	1.6e-05	Pathogenic	127	chr6:g.64430868A>G	c.9059T>C	p.(Ile3020Thr)	0.0013%	Likely pathogenic	213	RP ar
067536	RP ar	F	Very likely solved	NM_001142800.2	EYS	chr6:g.65301404_65301410del	c.4350_4356del	p.(Ile1451Profs*3)	0.0076%	Pathogenic	802	chr6:g.65098581A>G	c.6078+2T>C	p.(?)	0	Likely pathogenic		RP ar
067548	RP ar	M	Very likely solved	NM_001142800.2	EYS	chr6:g.66204814G>A	c.490C>T	p.(Arg164*)	0.0008%	Pathogenic	295	chr6:g.66204814G>A	c.490C>T	p.(Arg164*)	0.0008%	Pathogenic	295	RP ar
067792	RP ar	M	Very likely solved	NM_001142800.2	EYS	chr6:g.65300803dup	c.4957dup	p.(Ser1653Lysfs*2)	0.00066%	Pathogenic	232	chr6:g.64791763C>T	c.6557G>A	p.(Gly2186Glu)	0.004%	Likely pathogenic	187	RP ar
067808	RP ar	F	Very likely solved	NM_001142800.2	EYS	chr6:g.65300803dup	c.4957dup	p.(Ser1653Lysfs*2)	0.00066%	Pathogenic	141	chr6:g.65300803dup	c.4957dup	p.(Ser1653Lysfs*2)	0.00066%	Pathogenic	141	RP ar
067865	RP ar	F	Very likely solved	NM_001142800.2	EYS	chr6:g.65300803dup	c.4957dup	p.(Ser1653Lysfs*2)	0.00066%	Pathogenic	165	chr6:g.65300803dup	c.4957dup	p.(Ser1653Lysfs*2)	0.00066%	Pathogenic	165	RP ar
068838	RP ar	F	Very likely solved	NM_001142800.2	EYS	chr6:g.65300803dup	c.4957dup	p.(Ser1653Lysfs*2)	0.00066%	Pathogenic	198	chr6:g.64499037C>G	c.7492G>C	p.(Ala2498Pro)	0.0045%	Likely pathogenic	336	RP ar
067838	RP ar	M	Very likely solved	NM_001142800.2	EYS	chr6:g.66204777_66204779del	c.525_527del	p.(Glu176del)	0.0096%	Likely pathogenic	137	chr6:g.64431131_64431134del	c.8793_8796del	p.(Gln2931Hisfs*43)	0	Pathogenic	137	RP ar
067828	RP ar	F	Very likely solved	NM_001142800.2	EYS	chr6:g.66204777_66204779del	c.525_527del	p.(Glu176del)	0.0096%	Likely pathogenic	54	chr6:g.64431122G>T	c.8805C>A	p.(Tyr2935*)	0.0037%	Pathogenic	75	RP ar
069958	RP xl	F	Very likely solved	NM_001142800.2	EYS	chr6:g.65149147T>C(;)64940493C>T	c.5743A>G(;)6416G>A	p.(Ser1915Gly)(;)(Cys2139Tyr)	0.12%;0.014%	VUS/Pathogenic	636;400	chr6:g.64430625_64430628del	c.9299_9302del	p.(Thr3100Lysfs*26)	0.0043%	Pathogenic	427	RP ar
070021	RP ar	M	Very likely solved	NM_001142800.2	EYS	chr6:g.65149147T>C(;)64431516dup	c.5743A>G(;)8411dup	p.(Ser1915Gly)(;)(Thr2805Asnfs*7)	0.12%;0.0019%	VUS/pathogenic	612;289	chr6:g.64430625_64430628del	c.9299_9302del	p.(Thr3100Lysfs*26)	0.0043%	Pathogenic	415	RP ar
068464	RP ar	F	Very likely solved	NM_001142800.2	EYS	chr6:g.65149088dup	c.5802dup	p.(Ile1935Tyrfs*6)	0%	Pathogenic	141	chr6:g.64472382dup	c.8043dup	p.(Gly2682Argfs*8)	0	Likely pathogenic	384	RP ar
068822	RP	M	Very likely solved	NM_001142800.2	EYS	chr6:g.65098735T>C	c.5928-2A>G	p.(?)	0.0026%	Pathogenic	78	chr6:g.65098735T>C	c.5928-2A>G	p.(?)	0.0026%	Pathogenic	78	RP ar
068968	RP i	M	Very likely solved	NM_001142800.2	EYS	chr6:g.65098735T>C	c.5928-2A>G	p.(?)	0.0026%	Pathogenic	450	chr6:g.65098735T>C	c.5928-2A>G	p.(?)	0.0026%	Pathogenic	450	RP ar
068508	RP i	M	Very likely solved	NM_001142800.2	EYS	chr6:g.65098735T>C	c.5928-2A>G	p.(?)	0.0026%	Pathogenic	123	chr6:g.65098735T>C	c.5928-2A>G	p.(?)	0.0026%	Pathogenic	123	RP ar
067964	RP ar	M	Very likely solved	NM_001142800.2	EYS	chr6:g.65098734_65098736del	c.5928-3_5928-1del	p.(?)	0%	Pathogenic	348	chr6:g.65098734_65098736del	c.5928-3_5928-1del	p.(?)	0	Pathogenic	348	RP ar
067826	RP ar	F	Possibly solved	NM_001142800.2	EYS	chr6:g.66204672C>T	c.632G>A	p.(Cys211Tyr)	0	VUS	205	chr6:g.65622490C>T	c.2528G>A	p.(Gly843Glu)	0.0026%	Likely pathogenic	211	RP ar
067794	RP ar	M	Possibly solved	NM_001142800.2	EYS	chr6:g.66204672C>T	c.632G>A	p.(Cys211Tyr)	0	VUS	632	chr6:g.66204672C>T	c.632G>A	p.(Cys211Tyr)	0	VUS	632	RP ar
067831	RP ar	M	Very likely solved	NM_001142800.2	EYS	chr6:g.64791763C>T	c.6557G>A	p.(Gly2186Glu)	0.004%	Likely pathogenic	165	chr6:g.64472506C>T	c.7919G>A	p.(Trp2640*)	0.0026%	Pathogenic	245	RP ar
067871	RP ar	F	Very likely solved	NM_001142800.2	EYS	chr6:g.64791757A>G	c.6563T>C	p.(Ile2188Thr)	0.00067%	Likely pathogenic	1383	chr6:g.64791757A>G	c.6563T>C	p.(Ile2188Thr)	0.00067%	Likely pathogenic	1383	RP ar
068649	RP ar	M	Very likely solved	NM_001142800.2	EYS	chr6:g.64776333C>T	c.6623G>A	p.(Gly2208Glu)	0.00064%	Likely pathogenic	369	chr6:g.64430577_64430590del	c.9337_9350del	p.(Lys3113Phefs*8)	0	Likely pathogenic	310	RP ar
068794	RP	F	Very likely solved	NM_001142800.2	EYS	chr6:g.64776242del	c.6714del	p.(Ile2239Serfs*17)	0.0038%	Pathogenic	137	chr6:g.64709002_64709003del	c.6799_6800del	p.(Gln2267Glufs*15)	0	Likely pathogenic	511	RP ar
068787	RD	F	Very likely solved	NM_001142800.2	EYS	chr6:g.64709008del	c.6794del	p.(Pro2265Glnfs*46)	0.027%	Pathogenic	936	chr6:g.65523270C>A	c.3443+1G>T	p.(?)	0.0062%	Pathogenic	292	RP ar
069935	RP xl	M	Very likely solved	NM_001142800.2	EYS	chr6:g.64709008del	c.6794del	p.(Pro2265Glnfs*46)	0.027%	Pathogenic	216	chr6:g.64487932C>T	c.7865G>A	p.(Gly2622Asp)	0	VUS	153	RP ar
068919	RP ar	F	Possibly solved	NM_001142800.2	EYS	chr6:g.64694411C>T	c.6920G>A	p.(Gly2307Asp)	0%	VUS	132	chr6:g.64694411C>T	c.6920G>A	p.(Gly2307Asp)	0	VUS	132	RP ar
067742	RP ar	M	Very likely solved	NM_001142800.2	EYS	chr6:g.64516100G>C	c.7394C>G	p.(Thr2465Ser)	0.013%	Likely pathogenic	364	chr6:g.64431122G>T	c.8805C>A	p.(Tyr2935*)	0.0037%	Pathogenic	277	RP ar
068760	RP ar	F	Possibly solved	NM_001142800.2	EYS	chr6:g.64487987G>A	c.7810C>T	p.(Arg2604Cys)	0.0025%	VUS	269	chr6:g.64430942_64430945del	c.8982_8985del	p.(Ile2995Tyrfs*5)	0.00064%	Likely pathogenic	125	RP ar
067565	RP ar	M	Possibly solved	NM_001142800.2	EYS	chr6:g.64487986C>T	c.7811G>A	p.(Arg2604His)	0.0032%	VUS	382	chr6:g.64430943A>T	c.8984T>A	p.(Ile2995Asn)	0.00064%	Likely pathogenic	184	RP ar
068450	RP	M	Possibly solved	NM_001142800.2	EYS	chr6:g.64472371C>T	c.8054G>A	p.(Gly2685Glu)	0.0016%	VUS	259	chr6:g.64431093C>T	c.8834G>A	p.(Gly2945Glu)	0.0016%	Likely pathogenic	85	RP ar
070006	RD	M	Very likely solved	NM_001142800.2	EYS	chr6:g.64436508_64436512del	c.8133_8137del	p.(Phe2712Cysfs*33)	0.0059%	Pathogenic	386	chr6:g.64436508_64436512del	c.8133_8137del	p.(Phe2712Cysfs*33)	0.0059%	Pathogenic	386	RP ar
067810	RP ar	M	Very likely solved	NM_001142800.2	EYS	chr6:g.64431122G>T	c.8805C>A	p.(Tyr2935*)	0.0037%	Pathogenic	218	chr6:g.64431122G>T	c.8805C>A	p.(Tyr2935*)	0.0037%	Pathogenic	218	RP ar
067864	RP ar	M	Very likely solved	NM_001142800.2	EYS	chr6:g.64431122G>T	c.8805C>A	p.(Tyr2935*)	0.0037%	Pathogenic	473	chr6:g.64431122G>T	c.8805C>A	p.(Tyr2935*)	0.0037%	Pathogenic	473	RP ar
070151	RP i	F	Very likely solved	NM_001142800.2	EYS	chr6:g.64430625_64430628del	c.9299_9302del	p.(Thr3100Lysfs*26)	0.0043%	Pathogenic	616	chr6:g.64430625_64430628del	c.9299_9302del	p.(Thr3100Lysfs*26)	0.0043%	Pathogenic	616	RP ar
068480	RP i	M	Very likely solved	NM_001201543.2	FAM161A	chr2:g.62066830T>A	c.1309A>T	p.(Arg437*)	0.028%	Pathogenic	492	chr2:g.62066830T>A	c.1309A>T	p.(Arg437*)	0.028%	Pathogenic	492	RP ar
068493	RP ar	F	Very likely solved	NM_001201543.2	FAM161A	chr2:g.62066830T>A	c.1309A>T	p.(Arg437*)	0.028%	Pathogenic	480	chr2:g.62066830T>A	c.1309A>T	p.(Arg437*)	0.028%	Pathogenic	480	RP ar
067582	RP ar	M	Very likely solved	NM_001201543.2	FAM161A	chr2:g.62066830T>A	c.1309A>T	p.(Arg437*)	0.028%	Pathogenic	348	chr2:g.62066830T>A	c.1309A>T	p.(Arg437*)	0.028%	Pathogenic	348	RP ar
068635	RP	F	Very likely solved	NM_001201543.2	FAM161A	chr2:g.62066830T>A	c.1309A>T	p.(Arg437*)	0.028%	Pathogenic	691	chr2:g.62066830T>A	c.1309A>T	p.(Arg437*)	0.028%	Pathogenic	691	RP ar
068162	RP ar	F	Very likely solved	NM_001201543.2	FAM161A	chr2:g.62066638del	c.1501del	p.(Cys501Valfs*4)	0.0061%	Pathogenic	165	chr2:g.62066572G>C	c.1567C>G	p.(Arg523Gly)	0.017%	VUS	133	RP ar
068767	RP	M	Very likely solved	NM_001201543.2	FAM161A	chr2:g.62066638del	c.1501del	p.(Cys501Valfs*4)	0.0061%	Pathogenic	506	chr2:g.62065718_62065719del	c.1705_1706del	p.(His569Serfs*8)	0	Likely pathogenic	616	RP ar
075785	RP ad	F	Very likely solved	NM_144499.3	GNAT1	chr3:g.50231006C>A	c.359C>A	p.(Ser120*)	0.01%	Pathogenic	599	chr3:g.50231006C>A	c.359C>A	p.(Ser120*)	0.01%	Pathogenic	599	CSNB ar	RP ar
067858	RP ar	F	Possibly solved	NM_001004334.4	GPR179	chr17:g.36487195G>A	c.2257C>T	p.(Arg753Trp)	0.00044%	VUS	136	chr17:g.36485071C>G	c.4381G>C	p.(Glu1461Gln)	0.033%	VUS	316	CSNB ar
068512	RP i	F	Possibly solved	NM_002929.3	GRK1	chr13:g.114321852C>T	c.151C>T	p.(Arg51Cys)	0.027%	VUS	59	chr13:g.114438087G>T	c.1447G>T	p.(Asp483Tyr)	0.069%	VUS	105	CSNB ar
068199	LCA ar	F	Very likely solved	NM_000180.4	GUCY2D	chr17:g.7910841C>T	c.1561C>T	p.(Arg521*)	0%	Pathogenic	183	chr17:g.7910841C>T	c.1561C>T	p.(Arg521*)	0	Pathogenic	183	LCA ar	CD/CRD ad
070154	LCA	M	Very likely solved	NM_000180.4	GUCY2D	chr17:g.7915465C>T	c.1753C>T	p.(Gln585*)	0.0011%	Likely pathogenic	1013	chr17:g.7915465C>T	c.1753C>T	p.(Gln585*)	0.0011%	Likely pathogenic	1013	LCA ar	CD/CRD ad
068865	RP ad	F	Very likely solved	NM_000180.4	GUCY2D	chr17:g.7918018C>T	c.2512C>T	p.(Arg838Cys)	0.00001%	Pathogenic	31	N/A	+	+	N/A	N/A	N/A	LCA ar	CD/CRD ad
068684	RD	M	Very likely solved	NM_000180.4	GUCY2D	chr17:g.7918019G>A	c.2513G>A	p.(Arg838His)	0	Pathogenic	120	N/A	+	+	N/A	N/A	N/A	LCA ar	CD/CRD ad
068666	LCA	M	Very likely solved	NM_000180.4	GUCY2D	chr17:g.7918019G>C	c.2513G>C	p.(Arg838Pro)	0	Pathogenic	155	N/A	+	+	N/A	N/A	N/A	LCA ar	CD/CRD ad
068590	RD	M	Very likely solved	NM_000180.4	GUCY2D	chr17:g.7907440G>C	c.992G>C	p.(Arg331Pro)	0.00043%	VUS	379	chr17:g.7919590del	c.3206del	p.(Pro1069Argfs*38)	0	Likely pathogenic	58	LCA ar	CD/CRD ad
069886	RP ar	M	Possibly solved	NM_152419.3	HGSNAT	chr8:g.43052866C>T	c.1594C>T	p.(Pro532Ser)	0.0011%	VUS	341	chr8:g.43052866C>T	c.1594C>T	p.(Pro532Ser)	1.1e-05	VUS	341	CD	RP ar
068732	RP ar	F	Possibly solved	NM_152419.3	HGSNAT	chr8:g.43053007_43053013del	c.1638_1644del	p.(Ser547Leufs*15)	0	Likely pathogenic	652	chr8:g.43054647G>A	c.1843G>A	p.(Ala615Thr)	0.4%	VUS	1434	CD	RP ar
068764	RP ar	F	Possibly solved	NM_152419.3	HGSNAT	chr8:g.43053007_43053013del	c.1638_1644del	p.(Ser547Leufs*15)	0%	Likely pathogenic	352	chr8:g.43054647G>A	c.1843G>A	p.(Ala615Thr)	0.4%	VUS	656	CD	RP ar
067524	RP ar	M	Possibly solved	NM_152419.3	HGSNAT	chr8:g.43054647G>A	c.1843G>A	p.(Ala615Thr)	0.4%	VUS	1517	chr8:g.43054647G>A	c.1843G>A	p.(Ala615Thr)	0.4%	VUS	1517	CD	RP ar
068606	RD	M	Possibly solved	NM_152419.3	HGSNAT	chr8:g.43054647G>A	c.1843G>A	p.(Ala615Thr)	0.4%	VUS	803	chr8:g.43054647G>A	c.1843G>A	p.(Ala615Thr)	0.4%	VUS	803	CD	RP ar
068705	RP ar	F	Possibly solved	NM_152419.3	HGSNAT	chr8:g.43054647G>A	c.1843G>A	p.(Ala615Thr)	0.4%	VUS	2182	chr8:g.43054647G>A	c.1843G>A	p.(Ala615Thr)	0.4%	VUS	2182	CD	RP ar
069959	RP	F	Very likely solved	NM_001322365.1	HK1	chr10:g.71158514G>A	c.2644G>A	p.(Glu882Lys)	0.0012%	Pathogenic	820	N/A	+	+	N/A	N/A	N/A	RP ar	MD ar
075773	RP i	F	Very likely solved	NM_001322365.1	HK1	chr10:g.71158514G>A	c.2644G>A	p.(Glu882Lys)	0.0012%	Pathogenic	931	N/A	+	+	N/A	N/A	N/A	RP ar	MD ar
075815	RP ad	M	Very likely solved	NM_001322365.1	HK1	chr10:g.71158514G>A	c.2644G>A	p.(Glu882Lys)	0.0012%	Pathogenic	254	N/A	+	+	N/A	N/A	N/A	RP ar	MD ar
068515	RP i	F	Very likely solved	NM_001322365.1	HK1	chr10:g.71158514G>A	c.2644G>A	p.(Glu882Lys)	0.0012%	Pathogenic	498	N/A	+	+	N/A	N/A	N/A	RP ar	MD ar
067530	RP ar	M	Possibly solved	NM_005530.3	IDH3A	chr15:g.78453997G>A	c.364G>A	p.(Ala122Thr)	0.0004%	VUS	1658	chr15:g.78453997G>A	c.364G>A	p.(Ala122Thr)	0.0004%	VUS	1658	RP ar	MD ar
067970	RD i	F	Possibly solved	NM_005530.3	IDH3A	chr15:g.78457387T>C	c.833T>C	p.(Ile278Thr)	0%	VUS	904	chr15:g.78458616C>T	c.989C>T	p.(Ala330Val)	0.0076%	VUS	687	RP ar	MD ar
075750	RP ar	F	Very likely solved	NM_006899.5	IDH3B	chr20:g.2644338C>A	c.184G>T	p.(Glu62*)	0.0016%	Likely pathogenic	113	chr20:g.2644338C>A	c.184G>T	p.(Glu62*)	0.0016%	Likely pathogenic	113	RP ar
067974	RP ar	M	Possibly solved	NM_006899.5	IDH3B	chr20:g.2641167C>G	c.601G>C	p.(Ala201Pro)	0%	VUS	217	chr20:g.2641167C>G	c.601G>C	p.(Ala201Pro)	0	VUS	217	RP ar
069981	LCA	M	Very likely solved	NM_014714.4	IFT140	chr16:g.1614075C>T	c.1990G>A	p.(Glu664Lys)	0.00071%	Likely pathogenic	299	chr16:g.1614075C>T	c.1990G>A	p.(Glu664Lys)	0.00071%	Likely pathogenic	299	LCA	RP ar
068456	RP ar	F	Possibly solved	NM_014714.4	IFT140	chr16:g.1576739C>T	c.2458G>A	p.(Ala820Thr)	0%	VUS	16	chr16:g.1576739C>T	c.2458G>A	p.(Ala820Thr)	0	VUS	16	LCA	RP ar
067927	RP ad	F	Very likely solved	NM_015662.3	IFT172	chr2:g.27693958T>C	c.1529A>G	p.(His510Arg)	0%	VUS	450	chr2:g.27676525C>A	c.3793G>T	p.(Glu1265*)	0.0032%	Pathogenic	286	BBS ar	MD ar	RP ar
068699	RP ar	F	Possibly solved	NM_015662.3	IFT172	chr2:g.27679391C>A	c.3358G>T	p.(Ala1120Ser)	0.0004%	VUS	1302	chr2:g.27676886C>T	c.3674G>A	p.(Arg1225Gln)	0.037%	VUS	611	BBS ar	MD ar	RP ar
068676	RP ar	M	Possibly solved	NM_015662.3	IFT172	chr2:g.27703928A>G	c.770T>C	p.(Leu257Pro)	0	VUS	146	chr2:g.27680627A>T	c.3112-5T>A	p.(?)	0	VUS	373	BBS ar	MD ar	RP ar
067852	RP ar	M	Very likely solved	NM_016247.4	IMPG2	chr3:g.100962459G>A	c.2716C>T	p.(Arg906*)	0.0032%	Pathogenic	268	chr3:g.100962459G>A	c.2716C>T	p.(Arg906*)	0.0032%	Pathogenic	268	RP ar
068057	RD i	M	Very likely solved	NM_016247.4	IMPG2	chr3:g.100951828_100951841dup	c.3023-6_3030dup	p.(Ala1011Phefs*2)	0.0018%	Pathogenic	177	chr3:g.100951828_100951841dup	c.3023-6_3030dup	p.(Ala1011Phefs*2)	0.0018%	Pathogenic	177	RP ar
067523	RP ar	F	Possibly solved	NM_016247.4	IMPG2	chr3:g.101023130A>G	c.361T>C	p.(Phe121Leu)	0.0024%	VUS	681	chr3:g.101023130A>G	c.361T>C	p.(Phe121Leu)	0.0024%	VUS	681	RP ar
068759	RP i	F	Very likely solved	NM_001023570.4	IQCB1	chr3:g.121545018dup	c.273dup	p.(Val92Cysfs*15)	0.0004%	Pathogenic	210	chr3:g.121527825_121527826del	c.424_425del	p.(Phe142Profs*5)	0.01%	Pathogenic	545	LCA ar
068830	LCA	M	Very likely solved	NM_001023570.4	IQCB1	chr3:g.121527825_121527826del	c.424_425del	p.(Phe142Profs*5)	0.01%	Pathogenic	1222	N/A	c.(1567+1_1568-1)_(1797+1_1798-1)del	p.(Lys523Metfs*7)	N/A	VUS	N/A	LCA ar
067904	RP ar	F	Very likely solved	NM_001164665.2	KIAA1549	chr7:g.138556027dup	c.4427dup	p.(Glu1477Glyfs*3)	0.00082%	Likely pathogenic	158	chr7:g.138556027dup	c.4427dup	p.(Glu1477Glyfs*3)	0.00082%	Pathogenic	158	RP ar
069985	RP ar	M	Very likely solved	NM_018474.6	KIZ	chr20:g.21117104C>T	c.226C>T	p.(Arg76Ter)	0%	Pathogenic	560	chr20:g.21117104C>T	c.226C>T	p.(Arg76Ter)	0%	Pathogenic	560	RP ar
067594	RP ar	M	Very likely solved	NM_001031710.3	KLHL7	chr7:g.23164771T>C	c.422T>C	p.(Val141Ala)	0	Likely pathogenic	1907	N/A	+	+	N/A	N/A	N/A	RP ad
067531	RP ar	F	Very likely solved	NM_001031710.3	KLHL7	chr7:g.23180403C>T	c.458C>T	p.(Ala153Val)	0	Pathogenic	1120	N/A	+	+	N/A	N/A	N/A	RP ad
067602	RP ar	F	Very likely solved	NM_001031710.3	KLHL7	chr7:g.23180403C>T	c.458C>T	p.(Ala153Val)	0	Pathogenic	510	N/A	+	+	N/A	N/A	N/A	RP ad
068770	RP ad	F	Very likely solved	NM_001031710.3	KLHL7	chr7:g.23180403C>T	c.458C>T	p.(Ala153Val)	0	Pathogenic	645	N/A	+	+	N/A	N/A	N/A	RP ad
070040	LCA		Very likely solved	NM_181714.4	LCA5	chr6:g.[80203365G>T;80203359del]	c.[823C>A;829del]	p.[(Gln275Lys);(Glu277Argfs*9)]	0%	Likely pathogenic	1493	chr6:g.[80203365G>T;80203359del]	c.[823C>A;829del]	p.[(Gln275Lys);(Glu277Argfs*9)]	0%	Likely pathogenic	1493	LCA ar
070041	LCA		Very likely solved	NM_181714.4	LCA5	chr6:g.[80203365G>T;80203359del]	c.[823C>A;829del]	p.[(Gln275Lys);(Glu277Argfs*9)]	0%	Likely pathogenic	1238	chr6:g.[80203365G>T;80203359del]	c.[823C>A;829del]	p.[(Gln275Lys);(Glu277Argfs*9)]	0%	Likely pathogenic	1238	LCA ar
068874	RD	M	Possibly solved	NM_181714.4	LCA5	chr6:g.80228481G>T	c.131C>A	p.(Ala44Glu)	0%	VUS	768	chr6:g.80196827C>A	c.1988G>T	p.(Arg663Ile)	0	VUS	248	LCA ar
068410	RP i	F	Very likely solved	NM_181714.4	LCA5	chr6:g.80223113_80223114insA	c.535_536insT	p.(Gln179Leufs*8)	0%	Pathogenic	66	chr6:g.80223113_80223114insA	c.535_536insT	p.(Gln179Leufs*8)	0	Pathogenic	66	LCA ar
068117	RP i	F	Possibly solved	NM_181714.4	LCA5	chr6:g.80222985C>G	c.664G>C	p.(Ala222Pro)	0.00071%	VUS	230	chr6:g.80196990A>G	c.1825T>C	p.(Phe609Leu)	0.0011%	VUS	265	LCA ar
075809	RP ar	F	Possibly solved	NM_001242957.3	MAK	chr6:g.10803979A>G	c.637T>C	p.(Cys213Arg)	0%	VUS	365	chr6:g.10803979A>G	c.637T>C	p.(Cys213Arg)	0%	VUS	365	RP ar
068727	RP ar	F	Very likely solved	NM_006343.3	MERTK	N/A	c.(1-?)_(1144+1_1145-1)del	p.(?)	N/A	Pathogenic	N/A	chr2:g.[112760722_112760728del;112760729G>T]	c.[1744_1750del;1751G>T]	p.[(Ile582Glyfs*4);(Arg584Met)]	0	Likely pathogenic	586;588	LCA	RP ar
068683	LCA	F	Very likely solved	NM_006343.3	MERTK	N/A	c.(1296+1_1297-1)_(1960+1_1961-1)dup	p.(Lys433Valfs*4)	N/A	VUS	N/A	chr2:g.112777090G>A	c.2180G>A	p.(Arg727Gln)	0.35%	Pathogenic	933	LCA	RP ar
069939	RP ar	M	Very likely solved	NM_006343.3	MERTK	N/A	c.(482+1_483-1)_(*127+?)del	p.(Ser161Argfs*35)	N/A	Pathogenic	N/A	chr2:g.112785939T>A	c.2498T>A	p.(Met833Lys)	0	VUS	202	LCA	RP ar
068642	RP ar	M	Very likely solved	NM_006343.3	MERTK	chr2:g.[112760722_112760728del;112760729G>T]	c.[1744_1750del;1751G>T]	p.[(Ile582Glyfs*4);(Arg584Met)]	0	Likely pathogenic	932	chr2:g.112779132C>T	c.2323C>T	p.(Arg775*)	0.0004%	Pathogenic	581	LCA	RP ar
068784	RD	F	Very likely solved	NM_006343.3	MERTK	chr2:g.[112760722_112760728del;112760729G>T]	c.[1744_1750del;1751G>T]	p.[(Ile582Glyfs*4);(Arg584Met)]	0	Likely pathogenic	16	chr2:g.[112760722_112760728del;112760729G>T]	c.[1744_1750del;1751G>T]	p.[(Ile582Glyfs*4);(Arg584Met)]	0	Likely pathogenic	16	LCA	RP ar
068862	RP i	M	Very likely solved	NM_006343.3	MERTK	chr2:g.[112760722_112760728del;112760729G>T]	c.[1744_1750del;1751G>T]	p.[(Ile582Glyfs*4);(Arg584Met)]	0%	Likely pathogenic	417	chr2:g.[112760722_112760728del;112760729G>T]	c.[1744_1750del;1751G>T]	p.[(Ile582Glyfs*4);(Arg584Met)]	0	Likely pathogenic	417	LCA	RP ar
068819	RP ar	F	Very likely solved	NM_006343.3	MERTK	chr2:g.112751832_112751833del	c.1301_1302del	p.(Glu434Alafs*40)	0.0004%	Pathogenic	577	chr2:g.112779111G>A	c.2302G>A	p.(Ala768Thr)	0.002%	Pathogenic	921	LCA	RP ar
075767	LCA	M	Very likely solved	NM_006343.3	MERTK	chr2:g.112751981G>A	c.1450G>A	p.(Gly484Ser)	0.0012%	Likely pathogenic	333	chr2:g.112751981G>A	c.1450G>A	p.(Gly484Ser)	0.0012%	Likely pathogenic	333	LCA	RP ar
075801	RP ar	M	Very likely solved	NM_006343.3	MERTK	chr2:g.112751981G>A	c.1450G>A	p.(Gly484Ser)	0.0012%	Likely pathogenic	393	chr2:g.112751981G>A	c.1450G>A	p.(Gly484Ser)	0.0012%	Likely pathogenic	393	LCA	RP ar
068777	RP ar	F	Very likely solved	NM_006343.3	MERTK	chr2:g.112758864G>A	c.1690+1G>A	p.(?)	0.0004%	Pathogenic	519	chr2:g.[112760722_112760728del;112760729G>T]	c.[1744_1750del;1751G>T]	p.[(Ile582Glyfs*4);(Arg584Met)]	0	Likely pathogenic	346	LCA	RP ar
068398	RP ar	F	Very likely solved	NM_006343.3	MERTK	chr2:g.112765960T>A	c.1868T>A	p.(Leu623*)	0.0004%	Pathogenic	1116	chr2:g.112765960T>A	c.1868T>A	p.(Leu623*)	0.0004%	Pathogenic	1116	LCA	RP ar
068674	RP	F	Possibly solved	NM_006343.3	MERTK	chr2:g.112767624G>T	c.2060G>T	p.(Arg687Leu)	0	VUS	675	chr2:g.112779114A>G	c.2305A>G	p.(Ile769Val)	0.033%	VUS	450	LCA	RP ar
075838	RP xl	M	Very likely solved	NM_006343.3	MERTK	chr2:g.112779003C>T	c.2194C>T	p.(Arg732*)	0%	Likely pathogenic	1552	chr2:g.112779003C>T	c.2194C>T	p.(Arg732*)	0%	Likely pathogenic	1552	LCA	RP ar
068955	RP i	F	Possibly solved	NM_006343.3	MERTK	chr2:g.112779029G>A	c.2220G>A	p.(Ala740=)	0.00040%	VUS	675	chr2:g.112779029G>A	c.2220G>A	p.(Ala740=)	0.0004%	VUS	675	LCA	RP ar
067830	RP ar	F	Very likely solved	NM_006343.3	MERTK	chr2:g.112686978T>G	c.343T>G	p.(Cys115Gly)	0	VUS	341	chr2:g.112777089C>T	c.2179C>T	p.(Arg727*)	0.00071%	Pathogenic	553	LCA	RP ar
067592	RP ar	F	Very likely solved	NM_006343.3	MERTK	chr2:g.112687071_112687072del	c.436_437del	p.(Gln146Valfs*5)	0	Likely pathogenic	260	chr2:g.112687071_112687072del	c.436_437del	p.(Gln146Valfs*5)	0	Likely pathogenic	260	LCA	RP ar
068920	RP ar	M	Very likely solved	NM_022787.4	NMNAT1	chr1:g.10035727C>T	c.193C>T	p.(His65Tyr)	0%	Likely pathogenic	244	chr1:g.10035727C>T	c.193C>T	p.(His65Tyr)	0	Likely pathogenic	244	LCA ar
069906	LCA	F	Very likely solved	NM_022787.4	NMNAT1	chr1:g.10042376C>G	c.457C>G	p.(Leu153Val)	0%	Likely pathogenic	187	chr1:g.[10042688G>A;10042736A>G]	c.[769G>A;817A>G]	p.[Glu257Lys;Asn273Asp]	0.07%;0%	Pathogenic/VUS	268;211	LCA ar
068910	RP ar	F	Very likely solved	NM_022787.4	NMNAT1	chr1:g.10032185T>A	c.54T>A	p.(Asn18Lys)	0%	Likely pathogenic	467	chr1:g.10042553G>A	c.634G>A	p.(Val212Met)	0.005%	Likely pathogenic	247	LCA ar
067917	RP ar	F	Possibly solved	NM_014249.4	NR2E3	chr15:g.72106405C>G	c.1048C>G	p.(Gln350Glu)	0.0012%	VUS	444	chr15:g.72106405C>G	c.1048C>G	p.(Gln350Glu)	0.0012%	VUS	444	RP ar	RP ad	other ar
068658	RD	F	Very likely solved	NM_014249.4	NR2E3	chr15:g.72103821A>C	c.119-2A>C	p.(?)	0	Pathogenic	346	chr15:g.72105949T>C	c.968T>C	p.(Met323Thr)	0	VUS	173	RP ar	RP ad	other ar
068129	RP ad	M	Very likely solved	NM_014249.4	NR2E3	chr15:g.72103870G>A	c.166G>A	p.(Gly56Arg)	0%	Pathogenic	122	N/A	+	+	N/A	N/A	N/A	RP ar	RP ad	other ar
067973	RD	M	Very likely solved	NM_014249.4	NR2E3	chr15:g.72105912C>T	c.931C>T	p.(Arg311Trp)	0.0064%	Likely pathogenic	133	chr15:g.72105912C>T	c.931C>T	p.(Arg311Trp)	0.0064%	Likely pathogenic	133	RP ar	RP ad	other ar
070037	RP	F	Very likely solved	NM_014249.4	NR2E3	chr15:g.72105913G>A	c.932G>A	p.(Arg311Gln)	0%	Pathogenic	197	chr15:g.72105913G>A	c.932G>A	p.(Arg311Gln)	0%	Pathogenic	197	RP ar	RP ad	other ar
068396	RP ar	M	Very likely solved	NM_014249.4	NR2E3	chr15:g.72105913G>A	c.932G>A	p.(Arg311Gln)	0.041%	Pathogenic	43	chr15:g.72105913G>A	c.932G>A	p.(Arg311Gln)	0.041%	Pathogenic	43	RP ar	RP ad	other ar
068618	RD	F	Very likely solved	NM_001354769.1	NRL	chr14:g.24551959dup	c.104dup	p.(Thr36Tyrfs*20)	0.0004%	Pathogenic	298	chr14:g.24551959dup	c.104dup	p.(Thr36Tyrfs*20)	0.0004%	Pathogenic	298	RP ar	RP ad
069947	RP ar	F	Very likely solved	NM_001354769.1	NRL	chr14:g.24552086T>C	c.-27-2A>G	p.(?)	0.0013%	Likely pathogenic	156	chr14:g.24552086T>C	c.-27-2A>G	p.(?)	1.3e-05	Likely pathogenic	156	RP ar	RP ad
068774	RP ar	F	Very likely solved	NM_001354769.1	NRL	chr14:g.24550651G>T	c.508C>A	p.(Arg170Ser)	0%	Likely pathogenic	86	chr14:g.24550505del	c.654del	p.(Cys219Valfs*4)	0.015%	Pathogenic	40	RP ar	RP ad
067732	RP ar	M	Possibly solved	NM_022567.2	NYX	chrX:g.41332840C>T	c.134C>T	p.(Ser45Leu)	0	VUS	139	N/A	Y	Y	N/A	N/A	N/A	CSNB xl
068709	LCA	M	Possibly solved	NM_022567.2	NYX	chrX:g.41332798G>A	c.92G>A	p.(Cys31Tyr)	0	VUS	97	N/A	Y	Y	N/A	N/A	N/A	CSNB xl
068695	LCA	F	Possibly solved	NM_021728.4	OTX2	chr14:g.57268809G>A	c.538C>T	p.(Gln180*)	0	Likely pathogenic	184	N/A	+	+	N/A	N/A	N/A	LCA ad	MD ad
068546	RP i	M	Very likely solved	NM_001029883.3	PCARE	chr2:g.29295899del	c.1229del	p.(Gln410Argfs*39)	0	Pathogenic	340	chr2:g.29294670dup	c.2458dup	p.(Ser820Lysfs*3)	0	Likely pathogenic	381	RP ar
067626	RP ar		Very likely solved	NM_001029883.3	PCARE	chr2:g.29295323_29295324del	c.1804_1805del	p.(His603Argfs*76)	0	Pathogenic	409	chr2:g.29295323_29295324del	c.1804_1805del	p.(His603Argfs*76)	0	Pathogenic	409	RP ar
068906	RP ar		Very likely solved	NM_001029883.3	PCARE	chr2:g.29295128del	c.2000del	p.(Lys667Argfs*78)	0%	Likely pathogenic	217	chr2:g.29295128del	c.2000del	p.(Lys667Argfs*78)	0	Likely pathogenic	217	RP ar
067959	RP xl	M	Very likely solved	NM_001029883.3	PCARE	chr2:g.29294953A>T	c.2175T>A	p.(Cys725*)	0.0008%	Pathogenic	361	chr2:g.29294333_29294339dup	c.2789_2795dup	p.(Gln932Hisfs*177)	0.00041%	Pathogenic	135	RP ar
067688	RP ar	M	Very likely solved	NM_001029883.3	PCARE	chr2:g.29294748dup	c.2380dup	p.(Met794Asnfs*17)	0	Pathogenic	479	chr2:g.29294126C>T	c.3002G>A	p.(Trp1001*)	0.0072%	Pathogenic	274	RP ar
068411	RP i	F	Very likely solved	NM_001029883.3	PCARE	chr2:g.29294670dup	c.2458dup	p.(Ser820Lysfs*3)	0%	Likely pathogenic	112	chr2:g.29294306C>T	c.2822G>A	p.(Trp941*)	0	Pathogenic	112	RP ar
068924	RP ar	F	Very likely solved	NM_001029883.3	PCARE	chr2:g.29294360_29294372del	c.2756_2768del	p.(Lys919Thrfs*2)	0%	Pathogenic	97	chr2:g.29294360_29294372del	c.2756_2768del	p.(Lys919Thrfs*2)	0	Pathogenic	97	RP ar
068998	RP i	F	Very likely solved	NM_001029883.3	PCARE	chr2:g.29294178G>A	c.2950C>T	p.(Arg984*)	0.0040%	Pathogenic	184	chr2:g.29294178G>A	c.2950C>T	p.(Arg984*)	0.0040%	Pathogenic	184	RP ar
068399	RP ar	M	Very likely solved	NM_001029883.3	PCARE	chr2:g.29294178G>A	c.2950C>T	p.(Arg984*)	0.004%	Pathogenic	253	chr2:g.29294178G>A	c.2950C>T	p.(Arg984*)	0.004%	Pathogenic	253	RP ar
068516	RP i	F	Very likely solved	NM_001029883.3	PCARE	chr2:g.29293524G>A	c.3604C>T	p.(Arg1202*)	0.0008%	Pathogenic	496	chr2:g.29293524G>A	c.3604C>T	p.(Arg1202*)	0.0008%	Pathogenic	496	RP ar
068475	RP i	M	Possibly solved	NM_001029883.3	PCARE	chr2:g.29296400A>G	c.728T>C	p.(Leu243Pro)	0%	VUS	52	chr2:g.29293816_29293819dup	c.3309_3312dup	p.(Ser1105Argfs*3)	0	Likely pathogenic	27	RP ar
068723	RP ar	M	Possibly solved	NM_001029883.3	PCARE	chr2:g.29297120C>T	c.8G>A	p.(Cys3Tyr)	0	VUS	842	chr2:g.29297120C>T	c.8G>A	p.(Cys3Tyr)	0	VUS	842	RP ar
068747	RP ar	M	Very likely solved	NM_000440.3	PDE6A	N/A	c.(474+1_475-1)_(627+1_628-1)del	p.(Asp159_Glu209del)	N/A	VUS	N/A	chr5:g.149245817C>T	c.2275-1G>A	p.(?)	0.0096%	Pathogenic	810	RP ar
068490	RP ar	M	Very likely solved	NM_000440.3	PDE6A	chr5:g.149286873A>T	c.1065+2T>A	p.(?)	0	Pathogenic	255	chr5:g.149274769G>T	c.1705C>A	p.(Gln569Lys)	0.013%	Pathogenic	156	RP ar
068586	RP ar	F	Very likely solved	NM_000440.3	PDE6A	chr5:g.149275918C>T	c.1620+1G>A	p.(?)	0.0008%	Pathogenic	572	chr5:g.149275918C>T	c.1620+1G>A	p.(?)	0.0008%	Pathogenic	572	RP ar
068670	RP ar	M	Very likely solved	NM_000440.3	PDE6A	chr5:g.149275918C>T	c.1620+1G>A	p.(?)	0.0008%	Pathogenic	354	chr5:g.149275918C>T	c.1620+1G>A	p.(?)	0.0008%	Pathogenic	354	RP ar
067788	RP ar	F	Very likely solved	NM_000440.3	PDE6A	chr5:g.149274790G>A	c.1684C>T	p.(Arg562Trp)	0.0012%	Likely pathogenic	594	chr5:g.149274790G>A	c.1684C>T	p.(Arg562Trp)	0.0012%	Likely pathogenic	594	RP ar
067520	RP ar	M	Very likely solved	NM_000440.3	PDE6A	chr5:g.149274789C>T	c.1685G>A	p.(Arg562Gln)	0.0032%	Likely pathogenic	429	chr5:g.149274789C>T	c.1685G>A	p.(Arg562Gln)	0.0032%	Likely pathogenic	429	RP ar
070030	RP	M	Very likely solved	NM_000440.3	PDE6A	chr5:g.149274769G>T	c.1705C>A	p.(Gln569Lys)	0.013%	Pathogenic	711	chr5:g.149274769G>T	c.1705C>A	p.(Gln569Lys)	0.013%	Pathogenic	711	RP ar
068533	RP i	F	Very likely solved	NM_000440.3	PDE6A	chr5:g.149274769G>T	c.1705C>A	p.(Gln569Lys)	0.013%	Pathogenic	603	chr5:g.149274769G>T	c.1705C>A	p.(Gln569Lys)	0.013%	Pathogenic	603	RP ar
068465	RP ar	F	Very likely solved	NM_000440.3	PDE6A	chr5:g.149264095_149264114dup	c.1955_1974dup	p.(Ile659Valfs*10)	0.0008%	Pathogenic	107	chr5:g.149263004T>A	c.2123A>T	p.(Lys708Met)	0	VUS	464	RP ar
068417	RP i	M	Possibly solved	NM_000440.3	PDE6A	chr5:g.149263002C>T	c.2125G>A	p.(Glu709Lys)	0.022%	VUS	702	chr5:g.149263002C>T	c.2125G>A	p.(Glu709Lys)	0.022%	VUS	702	RP ar
075753	RP i	M	Very likely solved	NM_000440.3	PDE6A	chr5:g.149323933G>T	c.304C>A	p.(Arg102Ser)	0.016%	Pathogenic	650	chr5:g.149264041C>A	c.2027+1G>T	p.(?)	0.0004%	Likely pathogenic	282	RP ar
067601	RP ar	M	Very likely solved	NM_000440.3	PDE6A	chr5:g.149323933G>T	c.304C>A	p.(Arg102Ser)	0.016%	Pathogenic	1289	chr5:g.149323933G>T	c.304C>A	p.(Arg102Ser)	0.016%	Pathogenic	1289	RP ar
068608	RP ar	M	Very likely solved	NM_000440.3	PDE6A	chr5:g.149323933G>T	c.304C>A	p.(Arg102Ser)	0.016%	Pathogenic	691	chr5:g.149323933G>T	c.304C>A	p.(Arg102Ser)	0.016%	Pathogenic	691	RP ar
068861	RP	F	Very likely solved	NM_000440.3	PDE6A	chr5:g.149323933G>T	c.304C>A	p.(Arg102Ser)	0.016%	Pathogenic	478	chr5:g.149323933G>T	c.304C>A	p.(Arg102Ser)	0.016%	Pathogenic	478	RP ar
069974	RP i	F	Very likely solved	NM_000440.3	PDE6A	chr5:g.149323933G>T	c.304C>A	p.(Arg102Ser)	0.016%	Pathogenic	471	chr5:g.149323933G>T	c.304C>A	p.(Arg102Ser)	0.016%	Pathogenic	471	RP ar
070044	RP i	M	Very likely solved	NM_000440.3	PDE6A	chr5:g.149323933G>T	c.304C>A	p.(Arg102Ser)	0.016%	Pathogenic	649	chr5:g.149323933G>T	c.304C>A	p.(Arg102Ser)	0.016%	Pathogenic	649	RP ar
075817	RP ad	M	Very likely solved	NM_000440.3	PDE6A	chr5:g.149323933G>T	c.304C>A	p.(Arg102Ser)	0.016%	Pathogenic	594	chr5:g.149274769G>T	c.1705C>A	p.(Gln569Lys)	0.013%	Pathogenic	624	RP ar
068065	RP i	M	Very likely solved	NM_000440.3	PDE6A	chr5:g.149323933G>A	c.304C>T	p.(Arg102Cys)	0.0025%	Pathogenic	934	chr5:g.149263074C>T	c.2053G>A	p.(Val685Met)	0.005%	Pathogenic	1192	RP ar
068457	RP ar	F	Very likely solved	NM_000440.3	PDE6A	chr5:g.149323932C>T	c.305G>A	p.(Arg102His)	0.0021%	Likely pathogenic	380	chr5:g.149274769G>T	c.1705C>A	p.(Gln569Lys)	0.013%	Pathogenic	330	RP ar
075834	RP ar	M	Very likely solved	NM_000440.3	PDE6A	chr5:g.149310680G>A	c.769C>T	p.(Arg257*)	0.0039%	Pathogenic	2806	chr5:g.149310680G>A	c.769C>T	p.(Arg257*)	0.0039%	Pathogenic	2806	RP ar
067544	RP ar	F	Very likely solved	NM_000440.3	PDE6A	chr5:g.149294505C>T	c.998+1G>A	p.(?)	0.0028%	Pathogenic	374	chr5:g.149294505C>T	c.998+1G>A	p.(?)	0.0028%	Pathogenic	374	RP ar
067553	RP ar	F	Very likely solved	NM_000440.3	PDE6A	chr5:g.149294505C>T	c.998+1G>A	p.(?)	0.0028%	Pathogenic	377	chr5:g.149294505C>T	c.998+1G>A	p.(?)	0.0028%	Pathogenic	377	RP ar
067560	RP ar	F	Very likely solved	NM_000440.3	PDE6A	chr5:g.149294505C>T	c.998+1G>A	p.(?)	0.0028%	Pathogenic	180	chr5:g.149294505C>T	c.998+1G>A	p.(?)	0.0028%	Pathogenic	180	RP ar
067599	RP ar	F	Very likely solved	NM_000440.3	PDE6A	chr5:g.149294505C>T	c.998+1G>A	p.(?)	0.0028%	Pathogenic	208	chr5:g.149294505C>T	c.998+1G>A	p.(?)	0.0028%	Pathogenic	208	RP ar
067962	RP	M	Possibly solved	NM_000283.3	PDE6B	chr4:g.649746A>G	c.1010A>G	p.(His337Arg)	0%	VUS	178	chr4:g.649746A>G	c.1010A>G	p.(His337Arg)	0	VUS	178	RP ar	CSNB ad
067564	RP ar	M	Possibly solved	NM_000283.3	PDE6B	chr4:g.649755T>C	c.1019T>C	p.(Leu340Pro)	0	VUS	572	chr4:g.649755T>C	c.1019T>C	p.(Leu340Pro)	0	VUS	572	RP ar	CSNB ad
068630	RP ar	F	Very likely solved	NM_000283.3	PDE6B	chr4:g.650084A>G	c.1107+3A>G	p.(Asn643Glyfs*29)	0.0042%	Pathogenic	848	chr4:g.650084A>G	c.1107+3A>G	p.(Asn643Glyfs*29)	0.0042%	Pathogenic	848	RP ar	CSNB ad
068412	RP i	F	Very likely solved	NM_000283.3	PDE6B	chr4:g.650084A>G	c.1107+3A>G	p.(Asn643Glyfs*29)	0.0042%	Pathogenic	44	chr4:g.658692G>A	c.2152G>A	p.(Asp718Asn)	0.0014%	Likely pathogenic	57	RP ar	CSNB ad
068869	RP i	F	Very likely solved	NM_000283.3	PDE6B	chr4:g.651255del	c.1373del	p.(Cys458Serfs*32)	0	Likely pathogenic	908	chr4:g.656020C>T	c.1712C>T	p.(Thr571Met)	0	Likely pathogenic	493	RP ar	CSNB ad
075837	RP i	F	Possibly solved	NM_000283.3	PDE6B	chr4:g.654341A>T	c.1553A>T	p.(Lys518Ile)	0.0014%	VUS	2564	chr4:g.658692G>T	c.2152G>T	p.(Asp718Tyr)	0.0046%	Likely pathogenic	1073	RP ar	CSNB ad
068440	RP ar	M	Very likely solved	NM_000283.3	PDE6B	chr4:g.655963G>A	c.1655G>A	p.(Arg552Gln)	0.002%	Likely pathogenic	199	chr4:g.655963G>A	c.1655G>A	p.(Arg552Gln)	0.002%	Likely pathogenic	199	RP ar	CSNB ad
068641	RP	M	Possibly solved	NM_000283.3	PDE6B	chr4:g.656336_656348del	c.1761_1773del	p.(Phe588Glnfs*19)	0	Likely pathogenic	371	chr4:g.656916C>G	c.1860C>G	p.(His620Gln)	0.00071%	VUS	605	RP ar	CSNB ad
068395	RP ar	M	Very likely solved	NM_000283.3	PDE6B	chr4:g.656373G>A	c.1798G>A	p.(Asp600Asn)	0.0056%	Likely pathogenic	27	chr4:g.656373G>A	c.1798G>A	p.(Asp600Asn)	0.0056%	Likely pathogenic	27	RP ar	CSNB ad
067535	RP ar	M	Very likely solved	NM_000283.3	PDE6B	chr4:g.656373G>A	c.1798G>A	p.(Asp600Asn)	0.0056%	Likely pathogenic	390	chr4:g.656373G>A	c.1798G>A	p.(Asp600Asn)	0.0056%	Likely pathogenic	390	RP ar	CSNB ad
067567	RP ar	F	Possibly solved	NM_000283.3	PDE6B	chr4:g.656974G>A	c.1918G>A	p.(Glu640Lys)	0.004%	VUS	511	chr4:g.656974G>A	c.1918G>A	p.(Glu640Lys)	0.004%	VUS	511	RP ar	CSNB ad
067590	RP ar	M	Possibly solved	NM_000283.3	PDE6B	chr4:g.656974G>A	c.1918G>A	p.(Glu640Lys)	0.004%	VUS	104	chr4:g.656974G>A	c.1918G>A	p.(Glu640Lys)	0.004%	VUS	104	RP ar	CSNB ad
067608	RP ar	M	Very likely solved	NM_000283.3	PDE6B	chr4:g.656974G>A	c.1918G>A	p.(Glu640Lys)	0.004%	VUS	409	chr4:g.658734G>A	c.2193+1G>A	p.(?)	0.0072%	Pathogenic	147	RP ar	CSNB ad
068391	RP ar	M	Very likely solved	NM_000283.3	PDE6B	chr4:g.656978T>C	c.1920+2T>C	p.(?)	0.0008%	Pathogenic	33	chr4:g.656978T>C	c.1920+2T>C	p.(?)	0.0008%	Pathogenic	33	RP ar	CSNB ad
075748	RP i	F	Very likely solved	NM_000283.3	PDE6B	chr4:g.658692G>A	c.2152G>A	p.(Asp718Asn)	0.0014%	Likely pathogenic	173	chr4:g.658692G>A	c.2152G>A	p.(Asp718Asn)	0.0014%	Likely pathogenic	173	RP ar	CSNB ad
067975	RP i	M	Very likely solved	NM_000283.3	PDE6B	chr4:g.658719del	c.2179del	p.(Glu727Lysfs*32)	0%	Likely pathogenic	345	chr4:g.658719del	c.2179del	p.(Glu727Lysfs*32)	0	Likely pathogenic	345	RP ar	CSNB ad
075816	RP xl	M	Very likely solved	NM_000283.3	PDE6B	chr4:g.658734G>A	c.2193+1G>A	p.(?)	0.0072%	Pathogenic	99	chr4:g.658734G>A	c.2193+1G>A	p.?	0.0072%	Pathogenic	99	RP ar	CSNB ad
068806	RP ar	M	Very likely solved	NM_000283.3	PDE6B	chr4:g.661693C>T	c.2401C>T	p.(Gln801*)	0.0016%	Pathogenic	1078	chr4:g.661693C>T	c.2401C>T	p.(Gln801*)	0.0016%	Pathogenic	1078	RP ar	CSNB ad
068602	RP ar	F	Very likely solved	NM_000283.3	PDE6B	chr4:g.661797T>C	c.2503+2T>C	p.(?)	0.0004%	Likely pathogenic	770	chr4:g.661797T>C	c.2503+2T>C	p.(?)	0.0004%	Likely pathogenic	770	RP ar	CSNB ad
067806	RP ar	F	Very likely solved	NM_000283.3	PDE6B	chr4:g.647715C>G	c.786C>G	p.(Tyr262*)	0	Likely pathogenic	214	chr4:g.647715C>G	c.786C>G	p.(Tyr262*)	0	Likely pathogenic	214	RP ar	CSNB ad
067571	RP ar	F	Very likely solved	NM_000283.3	PDE6B	chr4:g.647730C>A	c.801C>A	p.(Tyr267*)	0.0032%	Likely pathogenic	99	chr4:g.647730C>A	c.801C>A	p.(Tyr267*)	0.0032%	Likely pathogenic	99	RP ar	CSNB ad
068621	RP ar	F	Very likely solved	NM_000283.3	PDE6B	chr4:g.647908C>T	c.892C>T	p.(Gln298*)	0.005%	Pathogenic	204	chr4:g.651255del	c.1373del	p.(Cys458Serfs*32)	0	Likely pathogenic	814	RP ar	CSNB ad
067953	RP ar	F	Very likely solved	NM_000283.3	PDE6B	chr4:g.648678G>A	c.992+1G>A	p.(?)	0.0008%	Pathogenic	610	chr4:g.648678G>A	c.992+1G>A	p.(?)	0.0008%	Pathogenic	610	RP ar	CSNB ad
068922	RP ar	F	Possibly solved	NM_002602.4	PDE6G	chr17:g.79620236G>A	c.100C>T	p.(Gln34*)	0%	Likely pathogenic	269	chr17:g.79618675C>A	c.187G>T	p.(Asp63Tyr)	0	VUS	109	RP ar
075828	RP i	M	Very likely solved	NM_002602.4	PDE6G	chr17:g.79620189C>A	c.146+1G>T	p.(?)	0%	Likely pathogenic	118	chr17:g.79620189C>A	c.146+1G>T	p.(?)	0%	Likely pathogenic	118	RP ar
067517	RP ar	F	Very likely solved	NM_002602.4	PDE6G	chr17:g.79618674C>A	c.187+1G>T	p.(?)	0	Likely pathogenic	178	chr17:g.79618674C>A	c.187+1G>T	p.(?)	0	Likely pathogenic	178	RP ar
069863	RP ar	M	Very likely solved	NM_001243766.1	POMGNT1	chr1:g.46662690G>A	c.187C>T	p.(Arg63*)	0	Pathogenic	151	chr1:g.46659965A>C	c.860T>G	p.(Ile287Ser)	0.0012%	VUS	152	RP ar	MD ar
068394	RP ar	F	Very likely solved	NM_001077620.3	PRCD	chr17:g.74536287C>T	c.64C>T	p.(Arg22*)	0.0026%	Pathogenic	13	chr17:g.74536287C>T	c.64C>T	p.(Arg22*)	0.0026%	Pathogenic	13	RP ar
067910	RP i	M	Very likely solved	NM_006017.3	PROM1	chr4:g.16017789C>A	c.1077G>T	p.(Gln359His)	0.00062%	VUS	1178	chr4:g.16010732C>T	c.1142-1G>A	p.(?)	0.0032%	Pathogenic	754	RP ar	CD/CRD ad	MD ad
068159	RP i	M	Very likely solved	NM_006017.3	PROM1	chr4:g.16017789C>A	c.1077G>T	p.(Gln359His)	0.00062%	VUS	247	chr4:g.16010732C>T	c.1142-1G>A	p.(?)	0.0032%	Pathogenic	137	RP ar	CD/CRD ad	MD ad
068622	RP ar	M	Very likely solved	NM_006017.3	PROM1	chr4:g.16014922G>A	c.1117C>T	p.(Arg373Cys)	0.0004%	Pathogenic	391	N/A	+	+	N/A	N/A	N/A	RP ar	CD/CRD ad	MD ad
068086	RD i	F	Very likely solved	NM_006017.3	PROM1	chr4:g.16014922G>A	c.1117C>T	p.(Arg373Cys)	0.0004%	Pathogenic	592	N/A	+	+	N/A	N/A	N/A	RP ar	CD/CRD ad	MD ad
068513	RP i	M	Very likely solved	NM_006017.3	PROM1	chr4:g.16010695_16010696del	c.1177_1178del	p.(Ile393Argfs*21)	0.0012%	Pathogenic	709	chr4:g.16010695_16010696del	c.1177_1178del	p.(Ile393Argfs*21)	0.0012%	Pathogenic	709	RP ar	CD/CRD ad	MD ad
075754	RP i	F	Very likely solved	NM_006017.3	PROM1	chr4:g.16008261dup	c.1354dup	p.(Tyr452Leufs*13)	0.021%	Pathogenic	682	chr4:g.15991426del	c.2005del	p.(Ser669Profs*2)	0.00042%	Likely pathogenic	1013	RP ar	CD/CRD ad	MD ad
068817	RP ar	M	Very likely solved	NM_006017.3	PROM1	chr4:g.16000112C>G	c.1579-1G>C	p.(?)	0.003%	Pathogenic	179	chr4:g.15982088C>G	c.2446G>C	p.(Ala816Pro)	0.003%	VUS	679	RP ar	CD/CRD ad	MD ad
067926	RP i	M	Very likely solved	NM_006017.3	PROM1	chr4:g.15995667G>T	c.1710C>A	p.(Tyr570*)	0	Pathogenic	553	chr4:g.15995651G>A	c.1726C>T	p.(Gln576*)	0.0004%	Pathogenic	537	RP ar	CD/CRD ad	MD ad
068138	RP ar	F	Very likely solved	NM_006017.3	PROM1	chr4:g.15995667G>T	c.1710C>A	p.(Tyr570*)	0.0004%	Pathogenic	191	chr4:g.15995651G>A	c.1726C>T	p.(Gln576*)	0.0004%	Pathogenic	188	RP ar	CD/CRD ad	MD ad
068812	LCA	F	Very likely solved	NM_006017.3	PROM1	chr4:g.15991448C>A	c.1984-1G>T	p.(?)	0.0018%	Pathogenic	881	chr4:g.15991448C>A	c.1984-1G>T	p.(?)	0.0018%	Pathogenic	881	RP ar	CD/CRD ad	MD ad
068996	RP i	M	Very likely solved	NM_006017.3	PROM1	chr4:g.15991448C>A	c.1984-1G>T	p.(?)	0.0018%	Pathogenic	662	chr4:g.15991448C>A	c.1984-1G>T	p.(?)	0.0019%	Pathogenic	662	RP ar	CD/CRD ad	MD ad
068792	RP	M	Very likely solved	NM_006017.3	PROM1	chr4:g.15987578A>G	c.2211+2T>C	p.(?)	0	Likely pathogenic	84	chr4:g.15987578A>G	c.2211+2T>C	p.(?)	0	Likely pathogenic	84	RP ar	CD/CRD ad	MD ad
068470	RP i	F	Very likely solved	NM_006017.3	PROM1	chr4:g.15982088C>G	c.2446G>C	p.(Ala816Pro)	0.003%	VUS	491	chr4:g.15982073G>A	c.2461C>T	p.(Arg821*)	0.00061%	Pathogenic	491	RP ar	CD/CRD ad	MD ad
068698	LCA	M	Very likely solved	NM_006017.3	PROM1	chr4:g.16026936C>T	c.510-1G>A	p.(?)	0.0004%	Likely pathogenic	588	chr4:g.16026936C>T	c.510-1G>A	p.(?)	0.0004%	Likely pathogenic	588	RP ar	CD/CRD ad	MD ad
068742	RD	M	Very likely solved	NM_006017.3	PROM1	chr4:g.16026901G>A	c.544C>T	p.(Gln182*)	0	Likely pathogenic	549	chr4:g.15991381G>A	c.2050C>T	p.(Arg684*)	0.00083%	Pathogenic	510	RP ar	CD/CRD ad	MD ad
068022	RP	M	Very likely solved	NM_004698.4	PRPF3	chr1:g.150297351dup	c.-48-2dup	p.(?)	0%	Likely pathogenic	317	N/A	+	+	N/A	N/A	N/A	RP ad
068521	RP i	F	Very likely solved	NM_015629.4	PRPF31	N/A	c.(238+1_239-1)_(1374+1_1375-1)del	p.(Val80Glyfs*16)	N/A	Likely pathogenic	N/A	N/A	+	+	N/A	N/A	N/A	RP ad
068403	RP ar	M	Very likely solved	NM_015629.4	PRPF31	chr19:g.54631562C>T	c.1060C>T	p.(Arg354*)	0%	Pathogenic	10	N/A	+	+	N/A	N/A	N/A	RP ad
068754	RP ar	M	Very likely solved	NM_015629.4	PRPF31	chr19:g.54631683C>A	c.1077C>A	p.(Tyr359*)	0	Likely pathogenic	105	N/A	+	+	N/A	N/A	N/A	RP ad
067829	RP ar	F	Very likely solved	NM_015629.4	PRPF31	chr19:g.54631748del	c.1142del	p.(Gly381Glufs*32)	0	Likely pathogenic	58	N/A	+	+	N/A	N/A	N/A	RP ad
067528	RP ar	F	Very likely solved	NM_015629.4	PRPF31	chr19:g.54633399C>G	c.1374+654C>G	p.(?)	0	Likely pathogenic	2218		+	+				RP ad
067566	RP ar	F	Very likely solved	NM_015629.4	PRPF31	chr19:g.54633399C>G	c.1374+654C>G	p.(?)	0	Likely pathogenic	1764	N/A	+	+	N/A	N/A	N/A	RP ad
068711	RP	M	Very likely solved	NM_015629.4	PRPF31	chr19:g.54634825_54634835del	c.1462_1472del	p.(Lys488Argfs*75)	0	Likely pathogenic	499	N/A	+	+	N/A	N/A	N/A	RP ad
068445	RP ar	F	Very likely solved	NM_015629.4	PRPF31	chr19:g.54634825_54634835del	c.1462_1472del	p.(Lys488Argfs*75)	0%	Pathogenic	63	N/A	+	+	N/A	N/A	N/A	RP ad
068556	RP i	F	Very likely solved	NM_015629.4	PRPF31	chr19:g.54625245_54625246del	c.245_246del	p.(Gly82Alafs*7)	0	Pathogenic	481	N/A	+	+	N/A	N/A	N/A	RP ad
067898	RP	M	Very likely solved	NM_015629.4	PRPF31	chr19:g.54625888del	c.335del	p.(Lys112Serfs*86)	0%	Pathogenic	444	N/A	+	+	N/A	N/A	N/A	RP ad
068051	RP ad	F	Very likely solved	NM_015629.4	PRPF31	chr19:g.54625912del	c.359del	p.(Lys120Argfs*78)	0%	Pathogenic	618	N/A	+	+	N/A	N/A	N/A	RP ad
068055	RP ad	F	Very likely solved	NM_015629.4	PRPF31	chr19:g.54625912del	c.359del	p.(Lys120Argfs*78)	0%	Pathogenic	819	N/A	+	+	N/A	N/A	N/A	RP ad
067936	RP i	M	Very likely solved	NM_015629.4	PRPF31	chr19:g.54626942A>G	c.527+3A>G	p.(?)	0%	Likely pathogenic	554	N/A	+	+	N/A	N/A	N/A	RP ad
067994	RP i	F	Very likely solved	NM_015629.4	PRPF31	chr19:g.54627089_54627131del	c.528-39_531del	p.(?)	0%	Likely pathogenic	145	N/A	+	+	N/A	N/A	N/A	RP ad
069922	RP ad	M	Very likely solved	NM_015629.4	PRPF31	chr19:g.54627215C>G	c.615C>G	p.(Tyr205*)	0	Pathogenic	174	N/A	+	+	N/A	N/A	N/A	RP ad
068851	RP ar	M	Very likely solved	NM_015629.4	PRPF31	chr19:g.54631442_54631468del	c.946-6_966del	p.(?)	0	Likely pathogenic	413	N/A	+	+	N/A	N/A	N/A	RP ad
068053	RP i	M	Very likely solved	NM_012469.4	PRPF6	chr20:g.62626344C>G	c.514C>G	p.(Arg172Gly)	0%	Likely pathogenic	699	N/A	+	+	N/A	N/A	N/A	RP ad
068471	RP i	F	Very likely solved	NM_012469.4	PRPF6	chr20:g.62626344C>T	c.514C>T	p.(Arg172Trp)	0%	Likely pathogenic	427	N/A	+	+	N/A	N/A	N/A	RP ad
068578	RP ar	F	Very likely solved	NM_006445.4	PRPF8	chr17:g.1559687G>A	c.5792C>T	p.(Thr1931Met)	0	Likely pathogenic	365	N/A	+	+	N/A	N/A	N/A	RP ad
068488	RP ar	M	Very likely solved	NM_006445.4	PRPF8	chr17:g.1559687G>A	c.5792C>T	p.(Thr1931Met)	0	Likely pathogenic	448	N/A	+	+	N/A	N/A	N/A	RP ad
067540	RP ar	M	Very likely solved	NM_006445.4	PRPF8	chr17:g.1554178T>A	c.6926A>T	p.(His2309Leu)	0	Likely pathogenic	307	N/A	+	+	N/A	N/A	N/A	RP ad
068856	RP ar	F	Very likely solved	NM_006445.4	PRPF8	chr17:g.1554166T>G	c.6938A>C	p.(His2313Pro)	0	Likely pathogenic	256	N/A	+	+	N/A	N/A	N/A	RP ad
067737	RP ar	M	Possibly solved	NM_006445.4	PRPF8	chr17:g.1554103T>C	c.7001A>G	p.(Tyr2334Cys)	0	Likely pathogenic	438	N/A	+	+	N/A	N/A	N/A	RP ad
070011	RP ad	M	Very likely solved	NM_000322.5	PRPH2	chr6:g.[42689720_42689721del;42689717del]	c.[352_353del;356del]	p.[(Cys118Leufs*58);(Cys119Serfs*20)]	0%	Likely pathogenic	124	N/A	+	+	N/A	N/A	N/A	MD ad	CD/CRD ad	RP ad
068791	RP ar	F	Very likely solved	NM_000322.5	PRPH2	chr6:g.42689792C>T	c.281G>A	p.(Trp94*)	0	Pathogenic	231	N/A	+	+	N/A	N/A	N/A	MD ad	CD/CRD ad	RP ad
067731	RP ar	M	Very likely solved	NM_000322.5	PRPH2	chr6:g.42689559G>A	c.514C>T	p.(Arg172Trp)	0	Pathogenic	555	N/A	+	+	N/A	N/A	N/A	MD ad	CD/CRD ad	RP ad
067805	RP ar	M	Very likely solved	NM_000322.5	PRPH2	chr6:g.42689559G>A	c.514C>T	p.(Arg172Trp)	0	Pathogenic	240	N/A	+	+	N/A	N/A	N/A	MD ad	CD/CRD ad	RP ad
068041	RP ad	F	Very likely solved	NM_000322.5	PRPH2	chr6:g.42689538A>G	c.535T>C	p.(Trp179Arg)	0%	Pathogenic	420	N/A	+	+	N/A	N/A	N/A	MD ad	CD/CRD ad	RP ad
070024	LCA	F	Very likely solved	NM_000322.5	PRPH2	chr6:g.42689519A>G	c.554T>C	p.(Leu185Pro)	0.0008%	Pathogenic	160	chr6:g.42689519A>G	c.554T>C	p.(Leu185Pro)	0.0008%	Pathogenic	160	MD ad	CD/CRD ad	RP ad
075765	RP ar	F	Very likely solved	NM_000322.5	PRPH2	chr6:g.42689519A>G	c.554T>C	p.(Leu185Pro)	0.0008%	Pathogenic	438	N/A	+	+	N/A	N/A	N/A	MD ad	CD/CRD ad	RP ad
070049	RP ar	M	Very likely solved	NM_000322.5	PRPH2	chr6:g.42689519A>G	c.554T>C	p.(Leu185Pro)	0.0008%	Pathogenic	223	N/A	+	+	N/A	N/A	N/A	MD ad	CD/CRD ad	RP ad
067902	RD i	M	Very likely solved	NM_000322.5	PRPH2	chr6:g.42672350C>T	c.582-1G>A	p.(?)	0	Pathogenic	1487	N/A	+	+	N/A	N/A	N/A	MD ad	CD/CRD ad	RP ad
068940	RP i	F	Very likely solved	NM_000322.5	PRPH2	chr6:g.42672348G>A	c.583C>T	p.(Arg195*)	0.0004%	Pathogenic	171	N/A	+	+	N/A	N/A	N/A	MD ad	CD/CRD ad	RP ad
068611	RD	F	Very likely solved	NM_000322.5	PRPH2	chr6:g.42672308C>T	c.623G>A	p.(Gly208Asp)	0.0053%	Pathogenic	259	N/A	+	+	N/A	N/A	N/A	MD ad	CD/CRD ad	RP ad
067577	RP ar	F	Very likely solved	NM_000322.5	PRPH2	chr6:g.42672298G>C	c.633C>G	p.(Phe211Leu)	0	Pathogenic	162	N/A	+	+	N/A	N/A	N/A	MD ad	CD/CRD ad	RP ad
075821	RP ad	M	Very likely solved	NM_000322.5	PRPH2	chr6:g.42672285G>A	c.646C>T	p.(Pro216Ser)	0%	Pathogenic	380	N/A	+	+	N/A	N/A	N/A	MD ad	CD/CRD ad	RP ad
068702	RP ar	F	Very likely solved	NM_000322.5	PRPH2	chr6:g.42672266C>G	c.665G>C	p.(Cys222Ser)	0	Pathogenic	205	N/A	+	+	N/A	N/A	N/A	MD ad	CD/CRD ad	RP ad
067853	RP ar	F	Very likely solved	NM_000322.5	PRPH2	chr6:g.42672183A>C	c.748T>G	p.(Cys250Gly)	0	Likely pathogenic	149	N/A	+	+	N/A	N/A	N/A	MD ad	CD/CRD ad	RP ad
068810	RP	F	Very likely solved	NM_000322.5	PRPH2	chr6:g.42689979T>C	c.94A>G	p.(Ile32Val)	0.081%	Likely pathogenic	261	N/A	+	+	N/A	N/A	N/A	MD ad	CD/CRD ad	RP ad
067909	RP i	F	Very likely solved	NM_001352500.2	RCBTB1	chr13:g.50129767C>G	c.487G>C	p.(Gly163Arg)	0%	VUS	322	chr13:g.50126312A>G	c.711+2T>C	p.(?)	0.0023%	Pathogenic	418	FEVR ad	RP ar
070026	RP ar	F	Possibly solved	NM_001352500.2	RCBTB1	chr13:g.50141340C>A	c.76G>T	p.(Val26Phe)	0%	VUS	460	chr13:g.50141340C>A	c.76G>T	p.(Val26Phe)		VUS	460	FEVR ad	RP ar
068406	RP ar	M	Possibly solved	NM_001352500.2	RCBTB1	chr13:g.50123720C>T	c.919G>A	p.(Val307Met)	0.0012%	VUS	411	chr13:g.50123720C>T	c.919G>A	p.(Val307Met)	0.0012%	Likely pathogenic	411	FEVR ad	RP ar
068560	RP i	F	Very likely solved	NM_152443.3	RDH12	chr14:g.68191267C>T	c.146C>T	p.(Thr49Met)	0.0018%	Pathogenic	109	chr14:g.68193879dup	c.630dup	p.(Thr211Tyrfs*3)	0	Likely pathogenic	60	LCA ar	RP ad
068681	RD	F	Very likely solved	NM_152443.3	RDH12	chr14:g.68191305C>T	c.184C>T	p.(Arg62*)	0.0057%	Pathogenic	397	chr14:g.68193808G>A	c.559G>A	p.(Asp187Asn)	0.0008%	VUS	278	LCA ar	RP ad
069997	RP i	F	Very likely solved	NM_152443.3	RDH12	chr14:g.68191305C>T	c.184C>T	p.(Arg62*)	0.0057%	Pathogenic	155	chr14:g.68191923C>A	c.295C>A	p.(Leu99Ile)	0.006%	Pathogenic	127	LCA ar	RP ad
068952	RP i	F	Very likely solved	NM_152443.3	RDH12	chr14:g.68191906T>C	c.278T>C	p.(Leu93Pro)	0.0018%	Likely pathogenic	959	chr14:g.68193713C>T	c.464C>T	p.(Thr155Ile)	0.0021%	Pathogenic	492	LCA ar	RP ad
068986	RP i	F	Very likely solved	NM_152443.3	RDH12	chr14:g.68191906T>C	c.278T>C	p.(Leu93Pro)	0.0018%	Likely pathogenic	814	chr14:g.68191923C>A	c.295C>A	p.(Leu99Ile)	0.0060%	Pathogenic	810	LCA ar	RP ad
067816	RP ar	M	Very likely solved	NM_152443.3	RDH12	chr14:g.68191923C>A	c.295C>A	p.(Leu99Ile)	0.006%	Pathogenic	201	chr14:g.68191923C>A	c.295C>A	p.(Leu99Ile)	0.006%	Pathogenic	201	LCA ar	RP ad
069006	RP i	F	Very likely solved	NM_152443.3	RDH12	chr14:g.68191923C>A	c.295C>A	p.(Leu99Ile)	0.0060%	Pathogenic	627	chr14:g.68191923C>A	c.295C>A	p.(Leu99Ile)	0.006%	Pathogenic	627	LCA ar	RP ad
068500	RP i	M	Very likely solved	NM_152443.3	RDH12	chr14:g.68193909dup	c.658+2dup	p.(?)	0	Likely pathogenic	343	chr14:g.68193909dup	c.658+2dup	p.(?)	0	Likely pathogenic	343	LCA ar	RP ad
068600	LCA	M	Very likely solved	NM_152443.3	RDH12	chr14:g.68195947T>A	c.698T>A	p.(Val233Asp)	0.0012%	Pathogenic	720	chr14:g.68195947T>A	c.698T>A	p.(Val233Asp)	0.0012%	Pathogenic	720	LCA ar	RP ad
068728	LCA	M	Very likely solved	NM_152443.3	RDH12	chr14:g.68195947T>A	c.698T>A	p.(Val233Asp)	0.0012%	Pathogenic	341	chr14:g.68195947T>A	c.698T>A	p.(Val233Asp)	0.0012%	Pathogenic	341	LCA ar	RP ad
068859	LCA	F	Very likely solved	NM_152443.3	RDH12	chr14:g.68195947T>A	c.698T>A	p.(Val233Asp)	0.0012%	Pathogenic	459	chr14:g.68195947T>A	c.698T>A	p.(Val233Asp)	0.0012%	Pathogenic	459	LCA ar	RP ad
068843	RP ar	M	Possibly solved	NM_152443.3	RDH12	chr14:g.68196030G>A	c.781G>A	p.(Gly261Arg)	0	VUS	105	chr14:g.68200486C>T	c.872C>T	p.(Ser291Phe)	0	VUS	122	LCA ar	RP ad
068495	RP ar	F	Very likely solved	NM_152443.3	RDH12	chr14:g.68196037A>C	c.788A>C	p.(Gln263Pro)	0	Likely pathogenic	609	chr14:g.68196037A>C	c.788A>C	p.(Gln263Pro)	0	Likely pathogenic	609	LCA ar	RP ad
068929	RP ar	M	Very likely solved	NM_152443.3	RDH12	chr14:g.68196055_68196059del	c.806_810del	p.(Ala269Glyfs*2)	0.016%	Pathogenic	599	chr14:g.68196055_68196059del	c.806_810del	p.(Ala269Glyfs*2)	0.016%	Pathogenic	599	LCA ar	RP ad
068912	RP ar	F	Very likely solved	NM_001329556.3	REEP6	chr19:g.1495466A>G	c.210-2A>G	p.(?)	0.0004%	Pathogenic	108	chr19:g.1495466A>G	c.210-2A>G	p.(?)	0.0004%	Pathogenic	108	RP ar
068633	RP ar	F	Possibly solved	NM_001329556.3	REEP6	chr19:g.1495481G>A	c.223G>A	p.(Glu75Lys)	0.0046%	VUS	140	chr19:g.1496356C>T	c.421C>T	p.(Arg141Cys)	0.0008%	VUS	481	RP ar
068010	RP ar	M	Very likely solved	NM_001329556.3	REEP6	chr19:g.1495537_1495538del	c.279_280del	p.(Leu94Valfs*86)	0%	Likely pathogenic	339	chr19:g.1495537_1495538del	c.279_280del	p.(Leu94Valfs*86)	0	Likely pathogenic	339	RP ar
068422	RP ar	F	Very likely solved	NM_000539.3	RHO	chr3:g.129252542G>A	c.1028G>A	p.(Ser343Asn)	0%	Pathogenic	194	N/A	+	+	N/A	N/A	N/A	RP ar	RP ad	CSNB ad
068832	RP ad	F	Very likely solved	NM_000539.3	RHO	chr3:g.129252553C>T	c.1039C>T	p.(Pro347Ser)	0	Pathogenic	293	N/A	+	+	N/A	N/A	N/A	RP ar	RP ad	CSNB ad
067823	RP ar	M	Very likely solved	NM_000539.3	RHO	chr3:g.129252554C>T	c.1040C>T	p.(Pro347Leu)	0.00035%	Pathogenic	210	N/A	+	+	N/A	N/A	N/A	RP ar	RP ad	CSNB ad
068643	RP ad	F	Very likely solved	NM_000539.3	RHO	chr3:g.129252554C>T	c.1040C>T	p.(Pro347Leu)	0.00035%	Pathogenic	377	N/A	+	+	N/A	N/A	N/A	RP ar	RP ad	CSNB ad
068914	RP ar	M	Very likely solved	NM_000539.3	RHO	chr3:g.129252554C>T	c.1040C>T	p.(Pro347Leu)	0.00035%	Pathogenic	643	N/A	+	+	N/A	N/A	N/A	RP ar	RP ad	CSNB ad
075825	RP ar	M	Very likely solved	NM_000539.3	RHO	chr3:g.129252554C>T	c.1040C>T	p.(Pro347Leu)	0.00035%	Pathogenic	441	N/A	+	+	N/A	N/A	N/A	RP ar	RP ad	CSNB ad
067811	RP ar	M	Very likely solved	NM_000539.3	RHO	chr3:g.129247587C>A	c.11C>A	p.(Thr4Lys)	0	Likely pathogenic	336	N/A	+	+	N/A	N/A	N/A	RP ar	RP ad	CSNB ad
075829	RP ad	F	Very likely solved	NM_000539.3	RHO	chr3:g.129247727G>C	c.151G>C	p.(Gly51Arg)	0%	Pathogenic	280	N/A	+	+	N/A	N/A	N/A	RP ar	RP ad	CSNB ad
070038	RP ad	M	Very likely solved	NM_000539.3	RHO	chr3:g.129247727G>C	c.151G>C	p.(Gly51Arg)	0%	Pathogenic	227	N/A	+	+	N/A	N/A	N/A	RP ar	RP ad	CSNB ad
067849	RP ar	M	Possibly solved	NM_000539.3	RHO	chr3:g.129247772A>T	c.196A>T	p.(Lys66*)	0	Pathogenic	167	N/A	+	+	N/A	N/A	N/A	RP ar	RP ad	CSNB ad
068750	RP ar	M	Very likely solved	NM_000539.3	RHO	chr3:g.129247779T>G	c.203T>G	p.(Leu68Arg)	0.0064%	Likely pathogenic	1115	N/A	+	+	N/A	N/A	N/A	RP ar	RP ad	CSNB ad
067515	RP ar	F	Very likely solved	NM_000539.3	RHO	chr3:g.129247860T>C	c.284T>C	p.(Leu95Pro)	0	Likely pathogenic	331	N/A	+	+	N/A	N/A	N/A	RP ar	RP ad	CSNB ad
068012	RP ad	F	Very likely solved	NM_000539.3	RHO	chr3:g.129247904T>C	c.328T>C	p.(Cys110Arg)	0%	Pathogenic	86	N/A	+	+	N/A	N/A	N/A	RP ar	RP ad	CSNB ad
068016	RP ad	M	Very likely solved	NM_000539.3	RHO	chr3:g.129247904T>C	c.328T>C	p.(Cys110Arg)	0%	Pathogenic	446	N/A	+	+	N/A	N/A	N/A	RP ar	RP ad	CSNB ad
068153	RP ad	F	Very likely solved	NM_000539.3	RHO	chr3:g.129247904T>C	c.328T>C	p.(Cys110Arg)	0.0018%	Pathogenic	159	N/A	+	+	N/A	N/A	N/A	RP ar	RP ad	CSNB ad
067987	RP ar	M	Very likely solved	NM_000539.3	RHO	chr3:g.129249760C>T	c.403C>T	p.(Arg135Trp)	0%	Pathogenic	734	N/A	+	+	N/A	N/A	N/A	RP ar	RP ad	CSNB ad
068659	RP	M	Very likely solved	NM_000539.3	RHO	chr3:g.129249760C>T	c.403C>T	p.(Arg135Trp)	0	Pathogenic	1150	N/A	+	+	N/A	N/A	N/A	RP ar	RP ad	CSNB ad
068923	RP ar	F	Very likely solved	NM_000539.3	RHO	chr3:g.129249760C>T	c.403C>T	p.(Arg135Trp)	0	Pathogenic	500	N/A	+	+	N/A	N/A	N/A	RP ar	RP ad	CSNB ad
068612	RP ar	F	Very likely solved	NM_000539.3	RHO	chr3:g.129249805G>A	c.448G>A	p.(Glu150Lys)	0.0048%	Pathogenic	1132	chr3:g.129249805G>A	c.448G>A	p.(Glu150Lys)	0.0048%	Pathogenic	1132	RP ar	RP ad	CSNB ad
068594	RP	F	Very likely solved	NM_000539.3	RHO	chr3:g.129247620A>G	c.44A>G	p.(Asn15Ser)	0	Pathogenic	353	N/A	+	+	N/A	N/A	N/A	RP ar	RP ad	CSNB ad
068762	RP	F	Very likely solved	NM_000539.3	RHO	chr3:g.129251104G>A	c.541G>A	p.(Glu181Lys)	0	Pathogenic	387	N/A	+	+	N/A	N/A	N/A	RP ar	RP ad	CSNB ad
068970	RP i	M	Very likely solved	NM_000539.3	RHO	chr3:g.129251107G>A	c.544G>A	p.(Gly182Ser)	0%	Pathogenic	661	N/A	+	+	N/A	N/A	N/A	RP ar	RP ad	CSNB ad
075836	RP ad	F	Very likely solved	NM_000539.3	RHO	chr3:g.129251125G>A	c.562G>A	p.(Gly188Arg)	0%	Pathogenic	1616	N/A	+	+	N/A	N/A	N/A	RP ar	RP ad	CSNB ad
068626	RP	F	Very likely solved	NM_000539.3	RHO	chr3:g.129251126G>A	c.563G>A	p.(Gly188Glu)	0.0004%	Pathogenic	864	N/A	+	+	N/A	N/A	N/A	RP ar	RP ad	CSNB ad
067596	RP ar	F	Very likely solved	NM_000539.3	RHO	chr3:g.129251131G>C	c.568G>C	p.(Asp190His)	0	Likely pathogenic	476	N/A	+	+	N/A	N/A	N/A	RP ar	RP ad	CSNB ad
075774	RP ar	M	Very likely solved	NM_000539.3	RHO	chr3:g.129251195A>G	c.632A>G	p.(His211Arg)	0%	Pathogenic	465	N/A	+	+	N/A	N/A	N/A	RP ar	RP ad	CSNB ad
068454	RP	M	Very likely solved	NM_000539.3	RHO	chr3:g.129251209del	c.646del	p.(Met216*)	0.0011%	Pathogenic	188	chr3:g.129251209del	c.646del	p.(Met216*)	0.0011%	Pathogenic	188	RP ar	RP ad	CSNB ad
069943	RP i	M	Very likely solved	NM_000539.3	RHO	chr3:g.129251424G>T	c.745G>T	p.(Glu249*)	2e-05	Pathogenic	292	N/A	+	+	N/A	N/A	N/A	RP ar	RP ad	CSNB ad
070020	RP ad	F	Possibly solved	NM_000539.3	RHO	chr3:g.129251424G>T	c.745G>T	p.(Glu249*)	0.002%	Pathogenic	173	N/A	+	+	N/A	N/A	N/A	RP ar	RP ad	CSNB ad
075869	RP i	F	Possibly solved	NM_000539.3	RHO	chr3:g.129251478C>A	c.799C>A	p.(Pro267Thr)	0%	Pathogenic	925	N/A	+	+	N/A	N/A	N/A	RP ar	RP ad	CSNB ad
067947	RP i	M	Very likely solved	NM_000539.3	RHO	chr3:g.129251565A>G	c.886A>G	p.(Lys296Glu)	0%	Pathogenic	566	N/A	+	+	N/A	N/A	N/A	RP ar	RP ad	CSNB ad
068814	RD	F	Very likely solved	NM_000326.5	RLBP1	chr15:g.89758364C>T	c.452G>A	p.(Arg151Gln)	0.0008%	Likely pathogenic	1059	N/A	c.(526+1_527-1)_(954+?)del	p.(Ile176Argfs*36)	N/A	Likely pathogenic	N/A	RP ar	other ar	other ar
069957	RD	F	Very likely solved	NM_000326.5	RLBP1	chr15:g.89753638del	c.832del	p.(Gln278Argfs*51)	0%	Likely pathogenic	902	chr15:g.89753638del	c.832del	p.(Gln278Argfs*51)	0%	Likely pathogenic	902	RP ar	other ar	other ar
068024	RP ar	F	Possibly solved	NM_000327.3	ROM1	chr11:g.62380754del	c.1del	p.(?)	0%	VUS	69	N/A	+	+	N/A	N/A	N/A	RP ad
075765	RP ar	F	Very likely solved	NM_000327.3	ROM1	chr11:g.62380992dup	c.239dup	p.(Val81Cysfs*51)	1.2e-05	Pathogenic	101	N/A	+	+	N/A	N/A	N/A	RP ad
075751	RP ar	M	Possibly solved	NM_000327.3	ROM1	chr11:g.62381092dup	c.339dup	p.(Leu114Alafs*18)	0.13%	Likely pathogenic	190	N/A	+	+	N/A	N/A	N/A	RP ad
067942	RP i	M	Very likely solved	NM_006269.2	RP1	N/A	c.(-11-?)_(*124+?)del	p.(0)	N/A	Pathogenic	N/A	chr8:g.55540239del	c.3797del	p.(Lys1266Argfs*28)	0%	Pathogenic	160	RP ad	RP ar
068531	RP i	M	Very likely solved	NM_006269.2	RP1	chr8:g.55537625G>T	c.1183G>T	p.(Glu395*)	0	Likely pathogenic	182	chr8:g.55542003_55542009del	c.5561_5567del	p.(Glu1854Valfs*41)	0	Likely pathogenic	154	RP ad	RP ar
069995	RP ar	F	Very likely solved	NM_006269.2	RP1	chr8:g.55537628C>T	c.1186C>T	p.(Arg396*)	0.0042%	Pathogenic	192	chr8:g.55540536del	c.4094del	p.(Gly1365Valfs*8)	0%	Pathogenic	142	RP ad	RP ar
068797	LCA	F	Very likely solved	NM_006269.2	RP1	chr8:g.55537676dup	c.1234dup	p.(Met412Asnfs*7)	0.0004%	Pathogenic	189	chr8:g.55537676dup	c.1234dup	p.(Met412Asnfs*7)	0.0004%	Pathogenic	189	RP ad	RP ar
067745	RP ar	F	Very likely solved	NM_006269.2	RP1	chr8:g.55537862_55541361del	c.1420_4919del	p.(Glu474Tyrfs*20)	N/A	Likely pathogenic	N/A	chr8:g.55542239C>T	c.5797C>T	p.(Arg1933*)	0.017%	Pathogenic	125	RP ad	RP ar
067575	RP ar	F	Very likely solved	NM_006269.2	RP1	chr8:g.55537910G>T	c.1468G>T	p.(Glu490*)	0.0028%	Pathogenic	215	chr8:g.55539908A>T	c.3466A>T	p.(Lys1156*)	0.0042%	Likely pathogenic	147	RP ad	RP ar
067532	RP ar	F	Very likely solved	NM_006269.2	RP1	chr8:g.55538043_55538046del	c.1601_1604del	p.(Lys534Argfs*11)	0	Likely pathogenic	639	chr8:g.55538043_55538046del	c.1601_1604del	p.(Lys534Argfs*11)	0	Likely pathogenic	639	RP ad	RP ar
068958	RP i	F	Very likely solved	NM_006269.2	RP1	chr8:g.55538067C>G	c.1625C>G	p.(Ser542*)	0.0043%	Pathogenic	168	chr8:g.55538067C>G	c.1625C>G	p.(Ser542*)	0.0043%	Pathogenic	168	RP ad	RP ar
070046	RP ar	F	Very likely solved	NM_006269.2	RP1	chr8:g.55538161_55538165del	c.1719_1723del	p.(Ser574Cysfs*7)	0.0014%	Pathogenic	157	chr8:g.55538161_55538165del	c.1719_1723del	p.(Ser574Cysfs*7)	0.0014%	Pathogenic	157	RP ad	RP ar
067972	RP ad	F	Very likely solved	NM_006269.2	RP1	chr8:g.55538471C>T	c.2029C>T	p.(Arg677*)	0%	Pathogenic	310	N/A	+	+	N/A	N/A	N/A	RP ad	RP ar
068007	RP ad	M	Very likely solved	NM_006269.2	RP1	chr8:g.55538471C>T	c.2029C>T	p.(Arg677*)	0%	Pathogenic	202	N/A	+	+	N/A	N/A	N/A	RP ad	RP ar
075781	RP ad	M	Very likely solved	NM_006269.2	RP1	chr8:g.55538471C>T	c.2029C>T	p.(Arg677*)	0%	Pathogenic	552	N/A	+	+	N/A	N/A	N/A	RP ad	RP ar
068018	RP ad	M	Very likely solved	NM_006269.2	RP1	chr8:g.55538614_55538627del	c.2172_2185del	p.(Ile725Argfs*6)	0%	Pathogenic	769	N/A	+	+	N/A	N/A	N/A	RP ad	RP ar
067859	RP ar	M	Very likely solved	NM_006269.2	RP1	chr8:g.55538661C>G	c.2219C>G	p.(Ser740*)	0	Pathogenic	144	N/A	+	+	N/A	N/A	N/A	RP ad	RP ar
068094	RP i	M	Very likely solved	NM_006269.2	RP1	chr8:g.55538893_55538894del	c.2451_2452del	p.(Ser818Phefs*6)	0%	Likely pathogenic	751	N/A	+	+	N/A	N/A	N/A	RP ad	RP ar
068801	RP ar	M	Possibly solved	NM_006269.2	RP1	chr8:g.55539049dup	c.2607dup	p.(Lys870Glufs*4)	0	Likely pathogenic	210	chr8:g.55540915A>C	c.4473A>C	p.(Glu1491Asp)	0.006%	VUS	157	RP ad	RP ar
068107	RP i	M	Very likely solved	NM_006269.2	RP1	chr8:g.55539055dup	c.2613dup	p.(Arg872Thrfs*2)	0.0004%	Pathogenic	70	N/A	+	+	N/A	N/A	N/A	RP ad	RP ar
069869	RP ar	M	Very likely solved	NM_006269.2	RP1	chr8:g.55533816_55533817del	c.290_291del	p.(Glu97Alafs*37)	0	Likely pathogenic	78	chr8:g.55534143T>A	c.615+2T>A	p.(?)	0.0004%	Pathogenic	134	RP ad	RP ar
068746	RP ar	F	Very likely solved	NM_006269.2	RP1	chr8:g.55539599del	c.3157del	p.(Tyr1053Thrfs*4)	0.0008%	Pathogenic	414	N/A	+	+	N/A	N/A	N/A	RP ad	RP ar
068778	RP	M	Very likely solved	NM_006269.2	RP1	chr8:g.55539599del	c.3157del	p.(Tyr1053Thrfs*4)	0.0008%	Pathogenic	310	N/A	+	+	N/A	N/A	N/A	RP ad	RP ar
068741	RP ar	F	Very likely solved	NM_006269.2	RP1	chr8:g.55533894_55533895dup	c.368_369dup	p.(Pro124Alafs*20)	0.0032%	Pathogenic	95	chr8:g.55533894_55533895dup	c.368_369dup	p.(Pro124Alafs*20)	0.0032%	Pathogenic	95	RP ad	RP ar
067744	RP ar	M	Very likely solved	NM_006269.2	RP1	chr8:g.55533932C>T	c.406C>T	p.(His136Tyr)	0	VUS	73	chr8:g.55542239C>T	c.5797C>T	p.(Arg1933*)	0.017%	Pathogenic	174	RP ad	RP ar
069916	RP ar	F	Very likely solved	NM_006269.2	RP1	chr8:g.55541339G>T	c.4897G>T	p.(Glu1633*)	0	Likely pathogenic	292	chr8:g.55541339G>T	c.4897G>T	p.(Glu1633*)	0	Likely pathogenic	292	RP ad	RP ar
067562	RP ar	F	Very likely solved	NM_006269.2	RP1	chr8:g.55534041T>G	c.515T>G	p.(Leu172Arg)	0.0096%	Likely pathogenic	126	chr8:g.55542623del	c.6181del	p.(Ile2061Serfs*12)	0.0028%	Pathogenic	80	RP ad	RP ar
068639	RP ar	F	Possibly solved	NM_006269.2	RP1	chr8:g.55542195G>T	c.5753G>T	p.(Cys1918Phe)	0	VUS	138	chr8:g.55542195G>T	c.5753G>T	p.(Cys1918Phe)	0	VUS	138	RP ad	RP ar
067868	RP ar	M	Very likely solved	NM_006269.2	RP1	chr8:g.55542239C>T	c.5797C>T	p.(Arg1933*)	0.017%	Pathogenic	51	chr8:g.55542239C>T	c.5797C>T	p.(Arg1933*)	0.017%	Pathogenic	51	RP ad	RP ar
069917	RP ar	F	Very likely solved	NM_006269.2	RP1	chr8:g.55534143T>A	c.615+2T>A	p.(?)	4e-06	Pathogenic	259	chr8:g.55534143T>A	c.615+2T>A	p.(?)	4e-06	Pathogenic	259	RP ad	RP ar
068191	RP	M	Very likely solved	NM_006269.2	RP1	chr8:g.55534729del	c.668del	p.(Gly223Glufs*41)	0.0028%	Pathogenic	153	chr8:g.55537628C>T	c.1186C>T	p.(Arg396*)	0.0042%	Pathogenic	106	RP ad	RP ar
068938	LCA	M	Very likely solved	NM_006269.2	RP1	chr8:g.55537407C>A	c.965C>A	p.(Ser322*)	0.0008%	Likely pathogenic	52	chr8:g.55537407C>A	c.965C>A	p.(Ser322*)	0.0008%	Likely pathogenic	52	RP ad	RP ar
067984	RP i	F	Very likely solved	N/A	RP17 locus	chr17:57,456,098–57,468,960delins57,275,839_57,559,114inv	chr17:57,456,098–57,468,960delins57,275,839_57,559,114inv	p.(?)	N/A	N/A	N/A	+	+	+	N/A	N/A	N/A	RP ad
068505	RP i	M	Very likely solved	NM_178857.6	RP1L1	N/A	c.(609+1_610-1)_(751+1_752-1)del	p.(Val204Glyfs*11)	N/A	Likely pathogenic	N/A	chr8:g.10473957_10474098del	c.610_751del	p.(Val204Glyfs*11)	0	Likely pathogenic		RP ar	MD ad
067821	RP ar	M	Very likely solved	NM_178857.6	RP1L1	chr8:g.10469636G>A	c.1972C>T	p.(Arg658*)	0.0025%	Pathogenic	70	chr8:g.10469636G>A	c.1972C>T	p.(Arg658*)	0.0025%	Pathogenic	70	RP ar	MD ad
068700	RP	M	Possibly solved	NM_178857.6	RP1L1	chr8:g.10469534G>A	c.2074C>T	p.(Arg692Trp)	0.0061%	VUS	281	chr8:g.10465712_10465748del	c.5860_5896del	p.(Thr1954Glnfs*12)	0	Likely pathogenic	277	RP ar	MD ad
067563	RP ar	F	Very likely solved	NM_178857.6	RP1L1	chr8:g.10480382dup	c.330dup	p.(Lys111Glnfs*27)	0.0041%	Pathogenic	47	chr8:g.10480382dup	c.330dup	p.(Lys111Glnfs*27)	0.0041%	Pathogenic	47	RP ar	MD ad
068002	RP i	M	Very likely solved	NM_178857.6	RP1L1	chr8:g.10466018_10466078del	c.5530_5590del	p.(Ala1844Lysfs*11)	0	VUS	109	chr8:g.10465649G>A	c.5959C>T	p.(Gln1987*)	0.15%	Pathogenic	73	RP ar	MD ad
068737	RP ar	F	Possibly solved	NM_178857.6	RP1L1	chr8:g.10480111C>T	c.601G>A	p.(Gly201Arg)	0.017%	VUS	199	chr8:g.10480111C>T	c.601G>A	p.(Gly201Arg)	0.017%	VUS	199	RP ar	MD ad
067814	RP ar	M	Possibly solved	NM_006915.3	RP2	chrX:g.46712935A>G	c.127A>G	p.(Ser43Gly)	0.0011%	VUS	171	N/A	Y	Y	N/A	N/A	N/A	RP xl
068448	RP	M	Very likely solved	NM_006915.3	RP2	chrX:g.46713160C>T	c.352C>T	p.(Arg118Cys)	0%	Pathogenic	26	N/A	Y	Y	N/A	N/A	N/A	RP xl
075747	RP xl	M	Very likely solved	NM_006915.3	RP2	chrX:g.46713166C>T	c.358C>T	p.(Arg120*)	0%	Pathogenic	128	N/A	Y	Y	N/A	N/A	N/A	RP xl
075855	RP i	M	Very likely solved	NM_006915.3	RP2	chrX:g.46713166C>T	c.358C>T	p.(Arg120*)	0%	Pathogenic	363	N/A	Y	Y	N/A	N/A	N/A	RP xl
068990	RP i	M	Very likely solved	NM_006915.3	RP2	chrX:g.46713199dupT	c.391dupT	p.(Cys131Leufs*8)	0%	Likely pathogenic	65	N/A	Y	Y	N/A	N/A	N/A	RP xl
075761	RP xl	M	Very likely solved	NM_006915.3	RP2	chrX:g.46713217_46713219del	c.409_411del	p.(Ile137del)	0%	Likely pathogenic	67	N/A	Y	Y	N/A	N/A	N/A	RP xl
068453	RP	M	Very likely solved	NM_006915.3	RP2	chrX:g.46713365_46713374del	c.557_566del	p.(Trp186Phefs*49)	0%	Likely pathogenic	130	N/A	Y	Y	N/A	N/A	N/A	RP xl
068680	RP	M	Possibly solved	NM_006915.3	RP2	chrX:g.46713374T>C	c.566T>C	p.(Leu189Pro)	0	VUS	93	N/A	Y	Y	N/A	N/A	N/A	RP xl
068121	RP i	M	Very likely solved	NM_006915.3	RP2	chrX:g.46713495_46713496del	c.687_688del	p.(Lys230Glufs*4)	0%	Likely pathogenic	104	N/A	Y	Y	N/A	N/A	N/A	RP xl
069874	RP xl	M	Very likely solved	NM_006915.3	RP2	chrX:g.46719447del	c.793del	p.(Val265Phefs*8)	0	Likely pathogenic	525	N/A	Y	Y	N/A	N/A	N/A	RP xl
069908	RP xl	M	Very likely solved	NM_006915.3	RP2	chrX:g.46719464_46719465del	c.810_811del	p.(Ser271Hisfs*4)	0	Likely pathogenic	215	N/A	Y	Y	N/A	N/A	N/A	RP xl
069909	RP xl	M	Very likely solved	NM_006915.3	RP2	chrX:g.46719464_46719465del	c.810_811del	p.(Ser271Hisfs*4)	0	Likely pathogenic	377	N/A	Y	Y	N/A	N/A	N/A	RP xl
067946	RP i	M	Very likely solved	NM_006915.3	RP2	chrX:g.46719527del	c.873del	p.(Leu292*)	0%	Pathogenic	280	N/A	Y	Y	N/A	N/A	N/A	RP xl
068833	LCA	F	Very likely solved	NM_000329.3	RPE65	chr1:g.68915573C>T	c.11+5G>A	p.(?)	0.0078%	Pathogenic	745	chr1:g.68903896A>G	c.1102T>C	p.(Tyr368His)	0.0067%	Pathogenic	1061	LCA ar	RP ar	RP ad
068916	RP ar	F	Very likely solved	NM_000329.3	RPE65	chr1:g.68910501_68910520del	c.292_311del	p.(Ile98Hisfs*26)	0.0044%	Pathogenic	242	chr1:g.68904685T>C	c.938A>G	p.(His313Arg)	0.0004%	Pathogenic	253	LCA ar	RP ar	RP ad
068405	RP ar	F	Very likely solved	NM_000329.3	RPE65	chr1:g.68910498G>T	c.314C>A	p.(Thr105Asn)	0%	VUS	386	chr1:g.68904873C>T	c.858+1G>A	p.(?)	0	Pathogenic	436	LCA ar	RP ar	RP ad
068665	RP ar	M	Possibly solved	NM_000329.3	RPE65	chr1:g.68910295del	c.414del	p.(Val139Trpfs*69)	0	Likely pathogenic	1144	chr1:g.68903988A>G	c.1010T>C	p.(Val337Ala)	0	VUS	1129	LCA ar	RP ar	RP ad
067547	RP ar	M	Very likely solved	NM_000329.3	RPE65	chr1:g.68906635G>A	c.544C>T	p.(His182Tyr)	0.0004%	Pathogenic	355	chr1:g.68906635G>A	c.544C>T	p.(His182Tyr)	0.0004%	Pathogenic	355	LCA ar	RP ar	RP ad
067581	RP ar	M	Very likely solved	NM_000329.3	RPE65	chr1:g.68906635G>A	c.544C>T	p.(His182Tyr)	0.0004%	Pathogenic	291	chr1:g.68906635G>A	c.544C>T	p.(His182Tyr)	0.0004%	Pathogenic	291	LCA ar	RP ar	RP ad
DNA13-01427	LCA	M	Very likely solved	NM_000329.3	RPE65	chr1:g.68905294G>T	c.675C>A	p.(Asp215Valfs*4)	0	Pathogenic	1606	chr1:g.68904737dup	c.886dup	p.(Arg296Lysfs*7)	0.004	Pathogenic	1728	LCA ar	RP ar	RP ad
068725	RP	M	Very likely solved	NM_000328.3	RPGR	N/A	c.(1245+1_1246-1)_(*135+?)del	p.(Glu416Ilefs*4)	N/A	Likely pathogenic	N/A	N/A	Y	Y	N/A	N/A	N/A	RP xl	CD/CRD xl	MD xl
070009	RP xl	M	Very likely solved	NM_000328.3	RPGR	chrX:g.38158220G>A	c.1234C>T	p.(Arg412*)	0%	Pathogenic	104	N/A	Y	Y	N/A	N/A	N/A	RP xl	CD/CRD xl	MD xl
068116	RP xl	M	Very likely solved	NM_000328.3	RPGR	chrX:g.38158210_38158211del	c.1243_1244del	p.(Arg415Glyfs*37)	0%	Pathogenic	32	N/A	Y	Y	N/A	N/A	N/A	RP xl	CD/CRD xl	MD xl
075805	RP xl	M	Very likely solved	NM_000328.3	RPGR	chrX:g.38158210_38158211del	c.1243_1244del	p.(Arg415Glyfs*37)	0%	Pathogenic	38	N/A	Y	Y	N/A	N/A	N/A	RP xl	CD/CRD xl	MD xl
067812	RP ar	M	Very likely solved	NM_000328.3	RPGR	chrX:g.38156646_38156647del	c.1304_1305del	p.(Leu435Argfs*17)	0	Likely pathogenic	171	N/A	Y	Y	N/A	N/A	N/A	RP xl	CD/CRD xl	MD xl
067529	RP ar	M	Very likely solved	NM_000328.3	RPGR	chrX:g.38156583_38156584del	c.1367_1368del	p.(Gln456Argfs*6)	0	Likely pathogenic	395	N/A	Y	Y	N/A	N/A	N/A	RP xl	CD/CRD xl	MD xl
068667	RP	M	Possibly solved	NM_000328.3	RPGR	chrX:g.38147279C>T	c.1588G>A	p.(Gly530Arg)	0	VUS	173	N/A	Y	Y	N/A	N/A	N/A	RP xl	CD/CRD xl	MD xl
075775	RP xl	M	Very likely solved	NM_000328.3	RPGR	chrX:g.38146379_38146380del	c.1872_1873del	p.(Glu624Aspfs*5)	0%	Pathogenic	69	N/A	Y	Y	N/A	N/A	N/A	RP xl	CD/CRD xl	MD xl
069973	RP i	M	Very likely solved	NM_000328.3	RPGR	chrX:g.38182151C>T	c.202G>A	p.(Gly68Arg)	0%	Likely pathogenic	290	N/A	Y	Y	N/A	N/A	N/A	RP xl	CD/CRD xl	MD xl
067979	RP	M	Very likely solved	NM_000328.3	RPGR	chrX:g.38135889_38135890del	c.2041_2042del	p.(Glu681Argfs*7)	0.00055%	Likely pathogenic	15	N/A	Y	Y	N/A	N/A	N/A	RP xl	CD/CRD xl	MD xl
067985	RP	M	Very likely solved	NM_000328.3	RPGR	chrX:g.38135889_38135890del	c.2041_2042del	p.(Glu681Argfs*7)	0.00055%	Likely pathogenic	11	N/A	Y	Y	N/A	N/A	N/A	RP xl	CD/CRD xl	MD xl
067981	RD i	M	Very likely solved	NM_000328.3	RPGR	chrX:g.38135871_38135874del	c.2057_2060del	p.(Thr686Metfs*17)	0%	Likely pathogenic	26	N/A	Y	Y	N/A	N/A	N/A	RP xl	CD/CRD xl	MD xl
067958	RP xl	M	Very likely solved	NM_000328.3	RPGR	chrX:g.38129002_38129003del	c.2324_2325del	p.(Ile775Argfs*9)	0%	Pathogenic	23	N/A	Y	Y	N/A	N/A	N/A	RP xl	CD/CRD xl	MD xl
075760	RP xl	M	Very likely solved	NM_001034853.2	RPGR	chrX:g.38145846_38145847del	c.2405_2406del	p.(Glu802Glyfs*32)	0%	Pathogenic	15	N/A	Y	Y	N/A	N/A	N/A	RP xl	CD/CRD xl	MD xl
067943	RP i	M	Very likely solved	NM_000328.3	RPGR	chrX:g.38186591A>G	c.28+2T>C	p.(?)	0%	Likely pathogenic	98	N/A	Y	Y	N/A	N/A	N/A	RP xl	CD/CRD xl	MD xl
067734	RP ar	M	Very likely solved	NM_001034853.2	RPGR	chrX:g.38145224_38145225del	c.3027_3028del	p.(Glu1010Glyfs*68)	0.0011%	Pathogenic	12	N/A	Y	Y	N/A	N/A	N/A	RP xl	CD/CRD xl	MD xl
068127	RP	M	Possibly solved	NM_000328.3	RPGR	chrX:g.38178201C>T	c.350G>A	p.(Gly117Glu)	0%	VUS	294	N/A	Y	Y	N/A	N/A	N/A	RP xl	CD/CRD xl	MD xl
068900	RP ar	M	Very likely solved	NM_000328.3	RPGR	chrX:g.38169940G>A	c.706C>T	p.(Gln236*)	0%	Pathogenic	412	N/A	Y	Y	N/A	N/A	N/A	RP xl	CD/CRD xl	MD xl
068994	RP i	M	Very likely solved	NM_000328.3	RPGR	chrX:g.38163979_38163980del	c.842_843del	p.(Phe281*)	0%	Likely pathogenic	325	N/A	Y	Y	N/A	N/A	N/A	RP xl	CD/CRD xl	MD xl
068527	RP i	M	Very likely solved	NM_000328.3	RPGR	chrX:g.38163930_38163931del	c.891_892del	p.(Ile297Metfs*48)	0	Likely pathogenic	248	N/A	Y	Y	N/A	N/A	N/A	RP xl	CD/CRD xl	MD xl
067555	RP ar	M	Very likely solved	NM_000328.3	RPGR	chrX:g.38163887C>G	c.934+1G>C	p.(?)	0	Likely pathogenic	602	N/A	Y	Y	N/A	N/A	N/A	RP xl	CD/CRD xl	MD xl
067872	RP ar	F	Very likely solved	NM_020366.3	RPGRIP1	N/A	c.(2367+1_2368-1)_(2710+1_2711-1)del	p.(Phe790Valfs*33)	N/A	Likely pathogenic	N/A	N/A	c.(2367+1_2368-1)_(2710+1_2711-1)del	p.(Phe790Valfs*33)	N/A	Likely pathogenic	N/A	LCA ar	CD/CRD ar
067834	RP ar	M	Very likely solved	NM_020366.3	RPGRIP1	chr14:g.21788227_21788245del	c.1358_1376del	p.(Lys453Thrfs*47)	0	Likely pathogenic	340	N/A	c.(2367+1_2368-1)_(2710+1_2711-1)del	p.(Phe790Valfs*33)	N/A	Pathogenic	N/A	LCA ar	CD/CRD ar
068936	LCA	F	Very likely solved	NM_020366.3	RPGRIP1	chr14:g.21792785_21792786insGAAA	c.1771_1772insGAAA	p.(Lys591Argfs*24)	0%	Likely pathogenic	571	chr14:g.21792785_21792786insGAAA	c.1771_1772insGAAA	p.(Lys591Argfs*24)	0	Likely pathogenic	571	LCA ar	CD/CRD ar
075812	RP i	M	Very likely solved	NM_020366.3	RPGRIP1	chr14:g.21762970T>A	c.218+2T>A	p.(?)	0%	Likely pathogenic	28	chr14:g.21762970T>A	c.218+2T>A	p.(?)	0%	Likely pathogenic	28	LCA ar	CD/CRD ar
068850	RD	M	Very likely solved	NM_020366.3	RPGRIP1	chr14:g.21794020G>A	c.2398G>A	p.(Glu800Lys)	0.0018%	Pathogenic	824	chr14:g.21794020G>A	c.2398G>A	p.(Glu800Lys)	0.0018%	Pathogenic	824	LCA ar	CD/CRD ar
068647	LCA	F	Very likely solved	NM_020366.3	RPGRIP1	chr14:g.21795967G>T	c.2895+1G>T	p.(?)	0.00088%	Pathogenic	250	chr14:g.21811229T>C	c.3374T>C	p.(Leu1125Pro)	0	VUS	259	LCA ar	CD/CRD ar
068543	RP i	F	Very likely solved	NM_020366.3	RPGRIP1	chr14:g.21796628C>T	c.2941C>T	p.(Arg981*)	0.0004%	Pathogenic	704	N/A	c.(3099+1_3100-1)_(3238+1_3239-1)del	p.(Gln1034Thrfs*23)	N/A	Likely pathogenic	N/A	LCA ar	CD/CRD ar
068189	LCA ar	M	Very likely solved	NM_020366.3	RPGRIP1	chr14:g.21769336C>T	c.430C>T	p.(Gln144*)	0%	Likely pathogenic	842	chr14:g.21769336C>T	c.430C>T	p.(Gln144*)	0	Likely pathogenic	842	LCA ar	CD/CRD ar
069992	LCA	F	Possibly solved	NM_020366.3	RPGRIP1	chr14:g.21770636T>A	c.491-11T>A	p.(?)	0%	VUS	536	chr14:g.21770636T>A	c.491-11T>A	p.?	0%	VUS	536	LCA ar	CD/CRD ar
068887	LCA	M	Very likely solved	NM_020366.3	RPGRIP1	chr14:g.21771703G>A	c.800+1G>A	p.(?)	0.0012%	Pathogenic	381	chr14:g.21795967G>T	c.2895+1G>T	p.(?)	0.00088%	Pathogenic	318	LCA ar	CD/CRD ar
068831	RP	F	Possibly solved	NM_001385641.1	SAMD11	chr1:g.878309G>A	c.1924G>A	p.(Val642Ile)	0.013%	VUS	173	chr1:g.878729dup	c.2150dup	p.(Leu718Profs*186)	0.0021%	Likely pathogenic	1015	RP ar
067929	RP ad	F	Very likely solved	NM_152486.3	SAMD11	chr1:g.874816_874817insT	c.682_683insT	p.(Pro228Leufs*227)	0%	Likely pathogenic	133	chr1:g.874816_874817insT	c.682_683insT	p.(Pro228Leufs*227)	0	Likely pathogenic	133	RP ar
067534	RP ar	F	Very likely solved	NM_152486.3	SAMD11	chr1:g.874816_874817insT	c.682_683insT	p.(Pro228Leufs*227)	0.023%	Likely pathogenic	113	chr1:g.874816_874817insT	c.682_683insT	p.(Pro228Leufs*227)	0.023%	Likely pathogenic	113	RP ar
068689	RP ar	M	Possibly solved	NM_001385641.1	SAMD11	chr1:g.866453C>G	c.826C>G	p.(Arg276Gly)	0	VUS	53	chr1:g.877611C>T	c.1454C>T	p.(Ser485Leu)	0.001%	VUS	62	RP ar
068489	RP ar	F	Very likely solved	NM_004727.3	SLC24A1	chr15:g.65944031del	c.2817del	p.(Phe939Leufs*10)	0.002%	Pathogenic	289	chr15:g.65946211C>T	c.3094C>T	p.(Gln1032*)	0	Likely pathogenic	164	CSNB ar
068551	RP i	F	Very likely solved	NM_014014.5	SNRNP200	chr2:g.96958829G>A	c.2041C>T	p.(Arg681Cys)	0.0004%	Pathogenic	676	N/A	+	+	N/A	N/A	N/A	RP ad
067545	RP ar	M	Very likely solved	NM_014014.5	SNRNP200	chr2:g.96958829G>A	c.2041C>T	p.(Arg681Cys)	0.0004%	Pathogenic	1068	N/A	+	+	N/A	N/A	N/A	RP ad
067573	RP ar	F	Very likely solved	NM_014014.5	SNRNP200	chr2:g.96958829G>A	c.2041C>T	p.(Arg681Cys)	0.0004%	Pathogenic	262	N/A	+	+	N/A	N/A	N/A	RP ad
068629	RP ar	F	Very likely solved	NM_014014.5	SNRNP200	chr2:g.96953706G>A	c.3260C>T	p.(Ser1087Leu)	0.0004%	Pathogenic	1036	N/A	+	+	N/A	N/A	N/A	RP ad
068631	RP ad	M	Very likely solved	NM_014014.5	SNRNP200	chr2:g.96953706G>A	c.3260C>T	p.(Ser1087Leu)	0.0004%	Pathogenic	1037	N/A	+	+	N/A	N/A	N/A	RP ad
068829	RP ar	M	Very likely solved	NM_014014.5	SNRNP200	chr2:g.96953706G>A	c.3260C>T	p.(Ser1087Leu)	0.0004%	Pathogenic	248	N/A	+	+	N/A	N/A	N/A	RP ad
069993	RP ad	F	Very likely solved	NM_014014.5	SNRNP200	chr2:g.96953706G>A	c.3260C>T	p.(Ser1087Leu)	0.0004%	Pathogenic	118	N/A	+	+	N/A	N/A	N/A	RP ad
068889	LCA	F	Very likely solved	NM_018418.5	SPATA7	chr14:g.88904181G>A	c.1216-1G>A	p.(?)	0.0004%	Likely pathogenic	123	chr14:g.88904181G>A	c.1216-1G>A	p.(?)	0.0004%	Likely pathogenic	123	LCA ar	RP ar
068168	RP	M	Very likely solved	NM_018418.5	SPATA7	chr14:g.88883069C>T	c.253C>T	p.(Arg85*)	0.0067%	Pathogenic	326	chr14:g.88883069C>T	c.253C>T	p.(Arg85*)	0.0067%	Pathogenic	326	LCA ar	RP ar
068628	RD	M	Very likely solved	NM_000362.4	TIMP3	chr22:g.33198100C>G	c.113C>G	p.(Ser38Cys)	0.0032%	Likely pathogenic	123	N/A	+	+	N/A	N/A	N/A	SFD
069948	RP ad	F	Very likely solved	NM_005802.5	TOPORS	chr9:g.32542049dup	c.2474dup	p.(Tyr825*)	0	Likely pathogenic	374	N/A	+	+	N/A	N/A	N/A	RP ad
075835	RP ad	F	Very likely solved	NM_005802.5	TOPORS	chr9:g.32542049dup	c.2474dup	p.(Tyr825*)	0%	Likely pathogenic	1511	N/A	+	+	N/A	N/A	N/A	RP ad
068995	RP i	F	Very likely solved	NM_005802.5	TOPORS	chr9:g.32541999dupT	c.2524dup	p.(Thr842Asnfs*31)	0%	Likely pathogenic	200	N/A	+	+	N/A	N/A	N/A	RP ad
067554	RP ar	F	Very likely solved	NM_005802.5	TOPORS	chr9:g.32541966_32541969del	c.2554_2557del	p.(Glu852Glnfs*13)	0.0032%	Pathogenic	242	N/A	+	+	N/A	N/A	N/A	RP ad
069945	RP i	F	Very likely solved	NM_005802.5	TOPORS	chr9:g.32541954_32541960del	c.2563_2569del	p.(His855Glyfs*9)	0	Likely pathogenic	189	N/A	+	+	N/A	N/A	N/A	RP ad
075847	RP ar	F	Possibly solved	NM_005802.5	TOPORS	chr9:g.32541954_32541960del	c.2563_2569del	p.(His855Glyfs*9)	0%	Likely pathogenic	44	N/A	+	+	N/A	N/A	N/A	RP ad
068607	RP ar	F	Very likely solved	NM_001367323.1	TRNT1	chr3:g.3170852_3170854del	c.128_130del	p.(Glu43del)	0.0032%	Likely pathogenic	402	chr3:g.3189773C>T	c.1240C>T	p.(Gln414*)	0.0004%	Likely pathogenic	463	RP ar
070007	RD	F	Possibly solved	NM_001252024.2	TRPM1	chr15:g.31362322C>G	c.191G>C	p.(Trp64Ser)	0.0008%	VUS	681	chr15:g.31339412C>T	c.1666G>A	p.(Gly556Arg)	0.0008%	VUS	536	CSNB ar
068878	RD	F	Very likely solved	NM_001252024.2	TRPM1	chr15:g.31369151G>A	c.40C>T	p.(Arg14Trp)	0.0018%	VUS	984	chr15:g.31334275G>A	c.1966C>T	p.(Arg656*)	0.0008%	Pathogenic	227	CSNB ar
068591	RP ar	M	Very likely solved	NM_003322.6	TULP1	chr6:g.35473605C>T	c.1025G>A	p.(Arg342Gln)	0.002%	Likely pathogenic	42	chr6:g.35471401G>T	c.1258C>A	p.(Arg420Ser)	0.0009%	Likely pathogenic	209	LCA ar	RP ar
067797	RP ar	F	Very likely solved	NM_003322.6	TULP1	chr6:g.35471593A>G	c.1145T>C	p.(Phe382Ser)	0.0008%	Likely pathogenic	309	chr6:g.35471593A>G	c.1145T>C	p.(Phe382Ser)	0.0008%	Likely pathogenic	309	LCA ar	RP ar
067802	RP ar	M	Very likely solved	NM_003322.6	TULP1	chr6:g.35471593A>G	c.1145T>C	p.(Phe382Ser)	0.0008%	Likely pathogenic	106	chr6:g.35471593A>G	c.1145T>C	p.(Phe382Ser)	0.0008%	Likely pathogenic	106	LCA ar	RP ar
068477	RP i	F	Very likely solved	NM_003322.6	TULP1	chr6:g.35471403C>T	c.1256G>A	p.(Arg419Gln)	0.00079%	Pathogenic	219	chr6:g.35467908G>A	c.1345C>T	p.(Arg449Cys)	0.0016%	VUS	159	LCA ar	RP ar
068739	LCA	F	Very likely solved	NM_003322.6	TULP1	chr6:g.35471401G>T	c.1258C>A	p.(Arg420Ser)	0.0009%	Likely pathogenic	314	chr6:g.35471401G>T	c.1258C>A	p.(Arg420Ser)	0.0009%	Likely pathogenic	314	LCA ar	RP ar
068588	RP ar	F	Very likely solved	NM_003322.6	TULP1	chr6:g.35471401G>T	c.1258C>A	p.(Arg420Ser)	0.0009%	Likely pathogenic	258	chr6:g.35467871A>G	c.1382T>C	p.(Leu461Pro)	0	Likely pathogenic	316	LCA ar	RP ar
068933	LCA	M	Very likely solved	NM_003322.6	TULP1	chr6:g.35467808C>T	c.1445G>A	p.(Arg482Gln)	0.0004%	Pathogenic	457	chr6:g.35467808C>T	c.1445G>A	p.(Arg482Gln)	0.0004%	Pathogenic	457	LCA ar	RP ar
068451	RP	M	Very likely solved	NM_003322.6	TULP1	chr6:g.35466243G>T	c.1496-6C>A	p.(?)	0.0082%	Pathogenic	51	chr6:g.35466140_35466145dup	c.1588_1593dup	p.(Ile530_Ala531dup)	0	VUS	31	LCA ar	RP ar
068085	RD ar	M	Very likely solved	NM_003322.6	TULP1	chr6:g.35479956C>T	c.190+1G>A	p.(?)	0%	Likely pathogenic	24	chr6:g.35479956C>T	c.190+1G>A	p.(?)	0	Likely pathogenic	24	LCA ar	RP ar
075851	LCA	F	Very likely solved	NM_003322.6	TULP1	chr6:g.35478764C>A	c.373G>T	p.(Glu125*)	0.00040%	Likely pathogenic	432	chr6:g.35478764C>A	c.373G>T	p.(Glu125*)	0.00041%	Likely pathogenic	432	LCA ar	RP ar
068402	RP ar	F	Very likely solved	NM_003322.6	TULP1	chr6:g.35477063_35477066del	c.742_745del	p.(Glu248Lysfs*10)	0%	Pathogenic	277	chr6:g.35473567C>T	c.1063G>A	p.(Asp355Asn)	0	Likely pathogenic	81	LCA ar	RP ar
068073	RP i	M	Very likely solved	NM_206933.3	USH2A	N/A	c.(1972+1_1973-1)_2611del	p.(Ile658Asnfs*2)	N/A	Likely pathogenic	N/A	chr1:g.215963510C>T	c.10073G>A	p.(Cys3358Tyr)	0.039%	Pathogenic	608	USH ar	RP ar
068496	RP ar	F	Possibly solved	NM_206933.3	USH2A	N/A	c.(3159+1_3158-1)_(3316+1_3317-1)del	p.(Thr1053_Tyr1105del)	N/A	VUS	N/A	N/A	c.(3159+1_3158-1)_(3316+1_3317-1)del	p.(Thr1053_Tyr1105del)	N/A	Pathogenic	N/A	USH ar	RP ar
067982	RP	F	Very likely solved	NM_206933.3	USH2A	chr1:g.215963510C>T	c.10073G>A	p.(Cys3358Tyr)	0.039%	Pathogenic	609	chr1:g.215847937G>A	c.13316C>T	p.(Thr4439Ile)	0.0012%	Pathogenic	413	USH ar	RP ar
068478	RP i	M	Very likely solved	NM_206933.3	USH2A	chr1:g.216595579G>A	c.100C>T	p.(Arg34*)	0.0008%	Pathogenic	133	chr1:g.216420460C>A	c.2276G>T	p.(Cys759Phe)	0.097%	Pathogenic	616	USH ar	RP ar
067733	RP ar	M	Very likely solved	NM_206933.3	USH2A	chr1:g.215960054C>G	c.10345G>C	p.(Glu3449Gln)	0	VUS	248	chr1:g.215901684C>T	c.11754G>A	p.(Trp3918*)	0	Pathogenic	592	USH ar	RP ar
068426	RP ar	M	Very likely solved	NM_206933.3	USH2A	chr1:g.216498735G>A	c.1055C>T	p.(Thr352Ile)	0.0008%	Likely pathogenic	364	chr1:g.216420460C>A	c.2276G>T	p.(Cys759Phe)	0.097%	Pathogenic	510	USH ar	RP ar
069867	RP	F	Very likely solved	NM_206933.3	USH2A	chr1:g.215955488C>A	c.10636G>T	p.(Gly3546*)	0	Pathogenic	546	chr1:g.215848961A>T	c.12295-3T>A	p.(?)	1.8e-05	Pathogenic	613	USH ar	RP ar
067583	RP ar	F	Very likely solved	NM_206933.3	USH2A	chr1:g.215953265A>G	c.10859T>C	p.(Ile3620Thr)	0.0012%	Likely pathogenic	415	chr1:g.215953265A>G	c.10859T>C	p.(Ile3620Thr)	0.0012%	VUS	415	USH ar	RP ar
068945	RP i	M	Very likely solved	NM_206933.3	USH2A	chr1:g.215933077C>T	c.11156G>A	p.(Arg3719His)	0.006%	Pathogenic	425	chr1:g.215848684A>T	c.12569T>A	p.(Val4190Glu)	0	Likely pathogenic	135	USH ar	RP ar
067813	RP ar	M	Possibly solved	NM_206933.3	USH2A	chr1:g.215901610C>G	c.11828G>C	p.(Arg3943Thr)	0	VUS	95	chr1:g.215802320G>A	c.15355C>T	p.(Arg5119Trp)	0.0056%	VUS	196	USH ar	RP ar
068809	RP ar	F	Very likely solved	NM_206933.3	USH2A	chr1:g.215901574C>T	c.11864G>A	p.(Trp3955*)	0.012%	Pathogenic	184	chr1:g.215847914T>C	c.13339A>G	p.(Met4447Val)	0.012%	Pathogenic	308	USH ar	RP ar
075791	RP xl	M	Very likely solved	NM_206933.3	USH2A	chr1:g.216497582C>A	c.1256G>T	p.(Cys419Phe)	0.004%	Likely pathogenic	332	chr1:g.215848045_215848046del	c.13207_13208del	p.(Gly4403Profs*15)	0.002%	Pathogenic	142	USH ar	RP ar
067840	RP ar	M	Possibly solved	NM_206933.3	USH2A	chr1:g.215848390G>T	c.12863C>A	p.(Pro4288Gln)	0	VUS	341	chr1:g.215824034G>A	c.14243C>T	p.(Ser4748Phe)	0.0004%	VUS	305	USH ar	RP ar
069881	RP ar	F	Very likely solved	NM_206933.3	USH2A	chr1:g.215848379T>C	c.12874A>G	p.(Asn4292Asp)	0.0028%	Likely pathogenic	659	chr1:g.215848379T>C	c.12874A>G	p.(Asn4292Asp)	0.0028%	Likely pathogenic	659	USH ar	RP ar
068545	RP i	F	Very likely solved	NM_206933.3	USH2A	chr1:g.216595548del	c.131del	p.(Gly44Glufs*101)	0	Likely pathogenic	145	chr1:g.216420460C>A	c.2276G>T	p.(Cys759Phe)	0.097%	Pathogenic	652	USH ar	RP ar
068571	RP i	M	Very likely solved	NM_206933.3	USH2A	chr1:g.216497514del	c.1324del	p.(Ser442Profs*16)	0	Likely pathogenic	359	chr1:g.216420460C>A	c.2276G>T	p.(Cys759Phe)	0.097%	Pathogenic	785	USH ar	RP ar
068688	RP ar	F	Possibly solved	NM_206933.3	USH2A	chr1:g.215847683T>C	c.13570A>G	p.(Lys4524Glu)	0.0004%	VUS	318	chr1:g.215820935A>G	c.14720T>C	p.(Leu4907Pro)	0	VUS	640	USH ar	RP ar
067922	RP ar	F	Possibly solved	NM_206933.3	USH2A	chr1:g.216496929G>T	c.1437C>A	p.(Phe479Leu)	0.002%	VUS	393	chr1:g.215848379T>C	c.12874A>G	p.(Asn4292Asp)	0.0028%	Likely pathogenic	459	USH ar	RP ar
069999	RP ar	F	Very likely solved	NM_206933.3	USH2A	chr1:g.215807920A>G	c.15178T>C	p.(Ser5060Pro)	0.0042%	Likely pathogenic	241	chr1:g.215807920A>G	c.15178T>C	p.(Ser5060Pro)	0.0042%	Likely pathogenic	241	USH ar	RP ar
068580	RP ar	F	Very likely solved	NM_206933.3	USH2A	chr1:g.216495263A>G	c.1606T>C	p.(Cys536Arg)	0.0025%	Pathogenic	756	chr1:g.[216370005A>T;216370002A>C]	c.[4141T>A;4144T>G]	p.[(Ser1381Thr);(Trp1382Gly)]	0	VUS	490	USH ar	RP ar
068950	RP i	F	Very likely solved	NM_206933.3	USH2A	chr1:g.216495263A>G	c.1606T>C	p.(Cys536Arg)	0.0024%	Pathogenic	759	chr1:g.216062182G>T	c.7809C>A	p.(Cys2603*)	0%	Likely pathogenic	178	USH ar	RP ar
068973	RP i	F	Very likely solved	NM_206933.3	USH2A	chr1:g.216595504C>T	c.175G>A	p.(Gly59Arg)	0%	VUS	117	chr1:g.215901684C>T	c.11754G>A	p.(Trp3918*)	0%	Pathogenic	411	USH ar	RP ar
068519	RP i	M	Very likely solved	NM_206933.3	USH2A	chr1:g.216424240C>T	c.2167+5G>A	p.[(Ile658Glyfs*33, Gln714_Gly723del)]	0.0046%	Likely pathogenic	73	chr1:g.215848679G>A	c.12574C>T	p.(Arg4192Cys)	0.0036%	Pathogenic	189	USH ar	RP ar
068005	RP ar	M	Very likely solved	NM_206933.3	USH2A	chr1:g.216424240C>T	c.2167+5G>A	p.[(Ile658Glyfs*33, Gln714_Gly723del)]	0.0046%	Pathogenic	431	chr1:g.216258163del	c.5044del	p.(Tyr1682Thrfs*32)	0.0004%	Likely pathogenic	641	USH ar	RP ar
068497	RP ar	F	Very likely solved	NM_206933.3	USH2A	chr1:g.216420569C>G	c.2168-1G>C	p.(?)	0.0004%	Pathogenic	155	chr1:g.216420460C>A	c.2276G>T	p.(Cys759Phe)	0.097%	Pathogenic	345	USH ar	RP ar
068724	RP ar	M	Very likely solved	NM_206933.3	USH2A	chr1:g.216420569C>G	c.2168-1G>C	p.(?)	0.0004%	Pathogenic	513	chr1:g.215990338C>A	c.9570+1G>T	p.(?)	0	Likely pathogenic	702	USH ar	RP ar
075752	RP ar	M	Very likely solved	NM_206933.3	USH2A	chr1:g.216420527G>A	c.2209C>T	p.(Arg737*)	0.0008%	Pathogenic	1104	chr1:g.216370040G>A	c.4106C>T	p.(Ser1369Leu)	0.016%	Likely pathogenic	836	USH ar	RP ar
068558	RP i	F	Very likely solved	NM_206933.3	USH2A	chr1:g.216420460C>A	c.2276G>T	p.(Cys759Phe)	0.097%	Pathogenic	449	chr1:g.215990450G>T	c.9459C>A	p.(Cys3153*)	0.0032%	Pathogenic	526	USH ar	RP ar
068573	RP i	M	Very likely solved	NM_206933.3	USH2A	chr1:g.216420460C>A	c.2276G>T	p.(Cys759Phe)	0.097%	Pathogenic	1581	chr1:g.216270451G>A	c.4732C>T	p.(Arg1578Cys)	0.0018%	Pathogenic	1851	USH ar	RP ar
068428	RP ar	M	Very likely solved	NM_206933.3	USH2A	chr1:g.216420460C>A	c.2276G>T	p.(Cys759Phe)	0.097%	Pathogenic	223	chr1:g.215848679G>A	c.12574C>T	p.(Arg4192Cys)	0.0036%	Pathogenic	94	USH ar	RP ar
068526	RP i	M	Very likely solved	NM_206933.3	USH2A	chr1:g.216420460C>A	c.2276G>T	p.(Cys759Phe)	0.09%	Pathogenic	611	chr1:g.216251604C>T	c.5399G>A	p.(Trp1800*)	0	Pathogenic	753	USH ar	RP ar
068528	RP i	F	Very likely solved	NM_206933.3	USH2A	chr1:g.216420460C>A	c.2276G>T	p.(Cys759Phe)	0.097%	Pathogenic	367	chr1:g.215824102C>T	c.14175G>A	p.(Trp4725*)	0	Pathogenic	130	USH ar	RP ar
068433	RP ar	F	Very likely solved	NM_206933.3	USH2A	chr1:g.216420460C>A	c.2276G>T	p.(Cys759Phe)	0.097%	Pathogenic	437	chr1:g.216420460C>A	c.2276G>T	p.(Cys759Phe)	0.097%	Pathogenic	437	USH ar	RP ar
067587	RP ar	F	Very likely solved	NM_206933.3	USH2A	chr1:g.216420460C>A	c.2276G>T	p.(Cys759Phe)	0.097%	Pathogenic	1056	chr1:g.215844625G>A	c.13822C>T	p.(Arg4608*)	0.0004%	Pathogenic	738	USH ar	RP ar
068498	RP i	M	Very likely solved	NM_206933.3	USH2A	chr1:g.216420460C>A	c.2276G>T	p.(Cys759Phe)	0.097%	Pathogenic	735	chr1:g.216011358G>C	c.9346C>G	p.(Pro3116Ala)	0	VUS	851	USH ar	RP ar
068052	RP ad	F	Very likely solved	NM_206933.3	USH2A	chr1:g.216420460C>A	c.2276G>T	p.(Cys759Phe)	0.097%	Pathogenic	801	chr1:g.216420437del	c.2299del	p.(Glu767Serfs*21)	0.07%	Pathogenic		USH ar	RP ar
068092	RP i	M	Very likely solved	NM_206933.3	USH2A	chr1:g.216420460C>A	c.2276G>T	p.(Cys759Phe)	0.097%	Pathogenic	345	chr1:g.215853594G>T	c.12191C>A	p.(Ser4064Tyr)	0	VUS	338	USH ar	RP ar
068114	RP	M	Very likely solved	NM_206933.3	USH2A	chr1:g.216420460C>A	c.2276G>T	p.(Cys759Phe)	0.097%	Pathogenic	522	chr1:g.216373412T>C	c.3368A>G	p.(Tyr1123Cys)	0.0016%	Likely pathogenic	201	USH ar	RP ar
068472	RP i	M	Very likely solved	NM_206933.3	USH2A	chr1:g.216420460C>A	c.2276G>T	p.(Cys759Phe)	0.097%	Pathogenic	812	chr1:g.215848748T>G	c.12505A>C	p.(Thr4169Pro)	0	VUS	339	USH ar	RP ar
068603	RP	F	Very likely solved	NM_206933.3	USH2A	chr1:g.216420460C>A	c.2276G>T	p.(Cys759Phe)	0.097%	Pathogenic	1452	chr1:g.216498751C>G	c.1039G>C	p.(Asp347His)	0.0004%	VUS	1085	USH ar	RP ar
068661	RP ar	F	Very likely solved	NM_206933.3	USH2A	chr1:g.216420460C>A	c.2276G>T	p.(Cys759Phe)	0.097%	Pathogenic	1066	N/A	c.(651+1_652-1)_(2809+1_2810-1)dup	p.(?)	N/A	VUS	N/A	USH ar	RP ar
068875	RP ar	F	Very likely solved	NM_206933.3	USH2A	chr1:g.216420460C>A	c.2276G>T	p.(Cys759Phe)	0.097%	Pathogenic	436	chr1:g.216420437del	c.2299del	p.(Glu767Serfs*21)	0.07%	Pathogenic	357	USH ar	RP ar
069866	RP ar	F	Very likely solved	NM_206933.3	USH2A	chr1:g.216420460C>A	c.2276G>T	p.(Cys759Phe)	0.097%	Pathogenic	162	chr1:g.215901562_215901563del	c.11875_11876del	p.(Gln3959Asnfs*53)	0.00071%	Pathogenic	71	USH ar	RP ar
069884	RP xl	M	Very likely solved	NM_206933.3	USH2A	chr1:g.216420460C>A	c.2276G>T	p.(Cys759Phe)	0.097%	Pathogenic	762	chr1:g.216420460C>A	c.2276G>T	p.(Cys759Phe)	0.097%	Pathogenic	762	USH ar	RP ar
069926	RP i	M	Very likely solved	NM_206933.3	USH2A	chr1:g.216420460C>A	c.2276G>T	p.(Cys759Phe)	0.097%	Pathogenic	668	chr1:g.216051099C>G	c.8681+1G>C	p.(?)	0	Likely pathogenic	473	USH ar	RP ar
069004	RP i	M	Very likely solved	NM_206933.3	USH2A	chr1:g.216420460C>A	c.2276G>T	p.(Cys759Phe)	0.098%	Pathogenic	500	chr1:g.216420437delC(;)216270469G>A	c.2299delG(;)4714C>T	p.(Glu767Serfs*21)(;)(Leu1572Phe)	0.07%;0.073%	Pathogenic/VUS	490;750	USH ar	RP ar
068461	RP ar	F	Very likely solved	NM_206933.3	USH2A	chr1:g.216420460C>A	c.2276G>T	p.(Cys759Phe)	0.097%	Pathogenic	431	chr1:g.216062399G>C	c.7595-3C>G	p.(Pro2533Asnfs*5)	0.0012%	Pathogenic	279	USH ar	RP ar
068542	RP i	M	Very likely solved	NM_206933.3	USH2A	chr1:g.216420460C>A	c.2276G>T	p.(Cys759Phe)	0.097%	Pathogenic	476	chr1:g.216420437del	c.2299del	p.(Glu767Serfs*21)	0.07%	Pathogenic	372	USH ar	RP ar
068544	RP i	F	Very likely solved	NM_206933.3	USH2A	chr1:g.216420460C>A	c.2276G>T	p.(Cys759Phe)	0.097%	Pathogenic	590	chr1:g.215814065G>A	c.14803C>T	p.(Arg4935*)	0.0012%	Pathogenic	293	USH ar	RP ar
068432	RP ar	M	Very likely solved	NM_206933.3	USH2A	chr1:g.216420460C>A	c.2276G>T	p.(Cys759Phe)	0.097%	Pathogenic	497	N/A	c.(11711+1_11712-1)_(12066+1_12067-1)del	p.(Arg3905Glufs*11)	Likely pathogenic			USH ar	RP ar
068552	RP i	F	Very likely solved	NM_206933.3	USH2A	chr1:g.216420437del	c.2299del	p.(Glu767Serfs*21)	0.07%	Pathogenic	656	chr1:g.215972286A>C	c.9921T>G	p.(Cys3307Trp)	0	VUS	928	USH ar	RP ar
068562	RP i	F	Very likely solved	NM_206933.3	USH2A	chr1:g.216420437del	c.2299del	p.(Glu767Serfs*21)	0.07%	Pathogenic	478	chr1:g.215848679G>A	c.12574C>T	p.(Arg4192Cys)	0.0036%	Pathogenic	336	USH ar	RP ar
068425	RP ar	M	Very likely solved	NM_206933.3	USH2A	chr1:g.216420437del	c.2299del	p.(Glu767Serfs*21)	0.07%	Pathogenic	277	chr1:g.215972363A>G	c.9844T>C	p.(Cys3282Arg)	0	VUS	641	USH ar	RP ar
068431	RP ar	F	Very likely solved	NM_206933.3	USH2A	chr1:g.216420437del	c.2299del	p.(Glu767Serfs*21)	0.07%	Pathogenic	237	chr1:g.216370040G>A(;)216270469G>A	c.4106C>T(;)4714C>T	p.(Ser1369Leu)(;)(Leu1572Phe)	0.016%;0.073%	Likely pathogenic/VUS	322;485	USH ar	RP ar
068530	RP i	F	Very likely solved	NM_206933.3	USH2A	chr1:g.216420437del	c.2299del	p.(Glu767Serfs*21)	0.07%	Pathogenic	770	chr1:g.215901560T>G	c.11878A>C	p.(Thr3960Pro)	0	VUS	412	USH ar	RP ar
068504	RP i	M	Very likely solved	NM_206933.3	USH2A	chr1:g.216420437del	c.2299del	p.(Glu767Serfs*21)	0.07%	Pathogenic	401	chr1:g.216420437del	c.2299del	p.(Glu767Serfs*21)	0.07%	Pathogenic	401	USH ar	RP ar
070045	RP ad	M	Very likely solved	NM_206933.3	USH2A	chr1:g.216420437del	c.2299del	p.(Glu767Serfs*21)	0.07%	Pathogenic	629	chr1:g.216370040G>A(;)216270469G>A	c.4106C>T(;)4714C>T	p.(Ser1369Leu)(;)(Leu1572Phe)	0.016%;0.073%	Likely pathogenic/VUS	754;157	USH ar	RP ar
075779	RP i	F	Very likely solved	NM_206933.3	USH2A	chr1:g.216420437del	c.2299del	p.(Glu767Serfs*21)	0.07%	Pathogenic		chr1:g.[215847910_215847918del;215847907G>A]	c.[13335_13343del;13346C>T]	p.[(Glu4445_Met4447del);(Ser4449Phe)]	0%	Likely pathogenic/VUS	712;732	USH ar	RP ar
068540	RP i	M	Very likely solved	NM_206933.3	USH2A	chr1:g.216420437del	c.2299del	p.(Glu767Serfs*21)	0.07%	Pathogenic	334	chr1:g.216370040G>A	c.4106C>T	p.(Ser1369Leu)	0.016%	Likely pathogenic	460	USH ar	RP ar
068951	RP i	F	Very likely solved	NM_206933.3	USH2A	chr1:g.216420437delC(;)216270469G>A	c.2299delG(;)4714C>T	p.(Glu767Serfs*21)(;)(Leu1572Phe)	0.070%;0.073%	Pathogenic/VUS	142;167	chr1:g.215847879delT	c.13374delA	p.(Glu4458Aspfs*3)	0.00040%	Pathogenic	88	USH ar	RP ar
068989	RP i	M	Very likely solved	NM_206933.3	USH2A	chr1:g.216420437delC(;)216270469G>A	c.2299delG(;)4714C>T	p.(Glu767Serfs*21)(;)(Leu1572Phe)	0.07%	Pathogenic/VUS	470;932	chr1:g.216420437delC(;)216270469G>A	c.2299delG(;)4714C>T	p.(Glu767Serfs*21)(;)(Leu1572Phe)	0.07%;0.073%	Pathogenic/VUS	470;932	USH ar	RP ar
069002	RP i	F	Very likely solved	NM_206933.3	USH2A	chr1:g.216420437delC(;)216270469G>A	c.2299delG(;)4714C>T	p.(Glu767Serfs*21)(;)(Leu1572Phe)	0.070%	Pathogenic/VUS	496;690	chr1:g.216363636A>G	c.4325T>C	p.(Phe1442Ser)	0.0012%	Likely pathogenic	671	USH ar	RP ar
069003	RP i	F	Very likely solved	NM_206933.3	USH2A	chr1:g.216420437delC(;)216270469G>A	c.2299delG(;)4714C>T	p.(Glu767Serfs*21)(;)(Leu1572Phe)	0.070%	Pathogenic/VUS	430;598	chr1:g.216363636A>G	c.4325T>C	p.(Phe1442Ser)	0.0012%	Likely pathogenic	620	USH ar	RP ar
068507	RP i	F	Possibly solved	NM_206933.3	USH2A	chr1:g.216595447A>C	c.232T>G	p.(Phe78Val)	0.0008%	VUS	68	chr1:g.216420406C>T	c.2330G>A	p.(Cys777Tyr)	0.0021%	Likely pathogenic	73	USH ar	RP ar
069864	RP ar	F	Very likely solved	NM_206933.3	USH2A	chr1:g.216595447A>C	c.232T>G	p.(Phe78Val)	0.0008%	VUS	193	chr1:g.215963510C>T(;)215901511G>A	c.10073G>A(;)11927C>T	p.(Cys3358Tyr)(;)(Thr3976Met)	0.039%;0.059%	Pathogenic	275;164	USH ar	RP ar
068467	RP i	M	Very likely solved	NM_206933.3	USH2A	chr1:g.216595426T>A(;)216495263A>G	c.253A>T(;)1606T>C	p.(Ile85Phe)(;)(Cys536Arg)	0.0004;0.0025%	VUS/Pathogenic	332;747	chr1:g.215847787C>T	c.13466G>A	p.(Gly4489Asp)	0	Likely pathogenic	165	USH ar	RP ar
068657	RD	F	Very likely solved	NM_206933.3	USH2A	chr1:g.216420126G>T	c.2610C>A	p.(Cys870*)	0.0014%	Pathogenic	548	chr1:g.216420126G>T	c.2610C>A	p.(Cys870*)	0.0014%	Pathogenic	548	USH ar	RP ar
067848	RP ar	M	Very likely solved	NM_206933.3	USH2A	chr1:g.216419934A>C	c.2802T>G	p.(Cys934Trp)	0.02%	Pathogenic	379	N/A	c.(9371+1_9372-1)_(11389+1_11390-1)del	p.(Ser3125Aspfs*16)	N/A	Likely pathogenic	N/A	USH ar	RP ar
067740	RP ar		Very likely solved	NM_206933.3	USH2A	chr1:g.216419934A>C	c.2802T>G	p.(Cys934Trp)	0.02%	Pathogenic	323	chr1:g.215848243G>A	c.13010C>T	p.(Thr4337Met)	0	Pathogenic	213	USH ar	RP ar
068908	RP ar	M	Very likely solved	NM_206933.3	USH2A	chr1:g.216390824C>A	c.3062G>T	p.(Cys1021Phe)	0%	VUS	1319	chr1:g.215853720T>C	c.12067-2A>G	p.(?)	0.0084%	Pathogenic	638	USH ar	RP ar
067572	RP ar	M	Very likely solved	NM_206933.3	USH2A	chr1:g.216373067G>C	c.3713C>G	p.(Thr1238Arg)	0.0004%	Likely pathogenic	103	chr1:g.215901574C>T	c.11864G>A	p.(Trp3955*)	0.012%	Pathogenic	137	USH ar	RP ar
075796	RP i	F	Very likely solved	NM_206933.3	USH2A	chr1:g.216369924G>A	c.4222C>T	p.(Gln1408*)	0.006%	Pathogenic	895	chr1:g.215847677G>A	c.13576C>T	p.(Arg4526*)	0%	Pathogenic	536	USH ar	RP ar
068455	RP	M	Very likely solved	NM_206933.3	USH2A	chr1:g.216363576G>A	c.4385C>T	p.(Thr1462Ile)	0%	VUS	276	chr1:g.215953365G>A	c.10759C>T	p.(Gln3587*)	0	Pathogenic	234	USH ar	RP ar
068903	RP ar	M	Very likely solved	NM_206933.3	USH2A	chr1:g.216270451G>A	c.4732C>T	p.(Arg1578Cys)	0.0018%	Pathogenic	916	chr1:g.216270451G>A	c.4732C>T	p.(Arg1578Cys)	0.0018%	Pathogenic	916	USH ar	RP ar
068397	RP ar	F	Possibly solved	NM_206933.3	USH2A	chr1:g.216592020A>G	c.487T>C	p.(Cys163Arg)	0%	VUS	835	chr1:g.216592020A>G	c.487T>C	p.(Cys163Arg)	0	VUS	835	USH ar	RP ar
067957	RP xl	M	Very likely solved	NM_206933.3	USH2A	chr1:g.216256797C>G	c.5298+1G>C	p.(?)	0%	Likely pathogenic	729	chr1:g.215848679G>A	c.12574C>T	p.(Arg4192Cys)	0.0036%	Pathogenic	305	USH ar	RP ar
068577	RP i	F	Very likely solved	NM_206933.3	USH2A	chr1:g.216221936A>C	c.6103T>G	p.(Cys2035Gly)	0%	VUS	207	chr1:g.216073423del	c.7588del	p.(Glu2530Argfs*7)	0	Pathogenic	123	USH ar	RP ar
068409	RP i	F	Possibly solved	NM_206933.3	USH2A	chr1:g.216591870G>A	c.637C>T	p.(His213Tyr)	0%	VUS	82	chr1:g.215972392G>A	c.9815C>T	p.(Pro3272Leu)	0.0044%	Likely pathogenic		USH ar	RP ar
068845	RP	M	Very likely solved	NM_206933.3	USH2A	chr1:g.216173831C>T	c.6399G>A	p.(Trp2133*)	0	Pathogenic	346	chr1:g.215822049_215822050del	c.14402_14403del	p.(Tyr4801Phefs*20)	0.0004%	Pathogenic	270	USH ar	RP ar
070043	RP	F	Possibly solved	NM_206933.3	USH2A	chr1:g.216172288A>G	c.6598T>C	p.(Phe2200Leu)	0.0014%	VUS	886	chr1:g.215914742T>G	c.11686A>C	p.(Ile3896Leu)	0.0032%	VUS	587	USH ar	RP ar
068137	RP ar	M	Possibly solved	NM_206933.3	USH2A	chr1:g.216172239A>T	c.6647T>A	p.(Ile2216Asn)	0%	VUS	342	chr1:g.215847604A>C	c.13649T>G	p.(Val4550Gly)	0.033%	VUS	124	USH ar	RP ar
068864	RP ar	M	Possibly solved	NM_206933.3	USH2A	chr1:g.216166497C>A	c.6670G>T	p.(Gly2224Cys)	0.05%	VUS	245	chr1:g.215960057C>T	c.10342G>A	p.(Glu3448Lys)	0	Likely pathogenic	89	USH ar	RP ar
068656	RP ar	F	Very likely solved	NM_206933.3	USH2A	chr1:g.216143987C>A	c.6937G>T	p.(Gly2313Cys)	0.011%	Pathogenic	1047	N/A	c.(8558+1_8559-1)_(8681+1_8682-1)del	p.(Tyr2854_Arg2894del)	N/A	VUS	N/A	USH ar	RP ar
069903	RP i	M	Very likely solved	NM_206933.3	USH2A	chr1:g.216138812G>A	c.6967C>T	p.(Arg2323*)	0.0008%	Pathogenic	447	chr1:g.216052410C>T	c.8254G>A	p.(Gly2752Arg)	2.4e-05	Likely pathogenic	568	USH ar	RP ar
075768	RP i	M	Very likely solved	NM_206933.3	USH2A	chr1:g.216138812G>A	c.6967C>T	p.(Arg2323*)	0.0008%	Pathogenic	633	chr1:g.216052410C>T	c.8254G>A	p.(Gly2752Arg)	0.0024%	Likely pathogenic	825	USH ar	RP ar
075782	RP ad	M	Possibly solved	NM_206933.3	USH2A	chr1:g.216074161C>T	c.7387G>A	p.(Ala2463Thr)	0.0024%	VUS	917	chr1:g.215901511G>A(;)215814065G>A	c.11927C>T(;)14803C>T	p.(Thr3976Met)(;)(Arg4935*)	0.059%;0.0012%	VUS/Pathogenic	309;452	USH ar	RP ar
68523	RP i	M	Very likely solved	NM_206933.4	USH2A	chr1:g.216064540T>C	c.7595-2144A>G	p.Lys2532Thrfs*56	0.0064%	Pathogenic	843	chr1:g.215990476G>A	c.9433C>T	p.(Leu3145Phe)	0.0008%	VUS	1249	USH ar	RP ar
068704	LCA	M	Possibly solved	NM_206933.3	USH2A	chr1:g.216062067T>C	c.7924A>G	p.(Ile2642Val)	0.0057%	VUS	900	chr1:g.215848655A>C	c.12598T>G	p.(Trp4200Gly)	0.024%	VUS	1271	USH ar	RP ar
067798	RP ar	M	Very likely solved	NM_206933.3	USH2A	chr1:g.216500979C>T	c.802G>A	p.(Gly268Arg)	0.0021%	Likely pathogenic	969	chr1:g.216500979C>T	c.802G>A	p.(Gly268Arg)	0.0021%	Likely pathogenic	969	USH ar	RP ar
068605	RP ar	F	Possibly solved	NM_206933.3	USH2A	chr1:g.216500961G>C	c.820C>G	p.(Arg274Gly)	0.0008%	Likely pathogenic	1425	chr1:g.216017636C>A	c.9258G>T	p.(Gln3086His)	0.0008%	VUS	879	USH ar	RP ar
067869	RP ar	F	Very likely solved	NM_206933.3	USH2A	chr1:g.216052410C>T	c.8254G>A	p.(Gly2752Arg)	0.0024%	Likely pathogenic	573	chr1:g.216052410C>T	c.8254G>A	p.(Gly2752Arg)	0.0024%	Likely pathogenic	573	USH ar	RP ar
067841	RP ar	M	Possibly solved	NM_206933.3	USH2A	chr1:g.216052322G>A	c.8342C>T	p.(Thr2781Ile)	0.025%	VUS	204	chr1:g.216011445C>T	c.9259G>A	p.(Val3087Ile)	0.0081%	VUS	534	USH ar	RP ar
068858	RP ar	F	Possibly solved	NM_206933.3	USH2A	chr1:g.216052208G>T	c.8456C>A	p.(Thr2819Asn)	0.0032%	VUS	572	chr1:g.216040340_216040343del	c.8845+6_8845+9del	p.(?)	0.025%	VUS	406	USH ar	RP ar
068555	RP i	F	Possibly solved	NM_206933.3	USH2A	chr1:g.216040436T>C	c.8758A>G	p.(Thr2920Ala)	0.0016%	VUS	377	chr1:g.215820859C>A	c.14791+5G>T	p.(?)	0.0014%	Likely pathogenic	175	USH ar	RP ar
068623	RD	M	Possibly solved	NM_206933.3	USH2A	chr1:g.215990476G>A	c.9433C>T	p.(Leu3145Phe)	0.0008%	VUS	782	chr1:g.215848925A>C	c.12328T>G	p.(Tyr4110Asp)	0	VUS	573	USH ar	RP ar
068646	RP	F	Very likely solved	NM_206933.3	USH2A	chr1:g.215990476G>A	c.9433C>T	p.(Leu3145Phe)	0.0008%	VUS	596	chr1:g.215848679G>A	c.12574C>T	p.(Arg4192Cys)	0.0036%	Pathogenic	308	USH ar	RP ar
068840	RP ar	F	Very likely solved	NM_206933.4	USH2A	chr1:g.216498841G>T	c.949C>A	p.[=, Tyr318Cysfs*17]	0.0028%	Likely pathogenic	784	chr1:g.216496975C>T	c.1391G>A	p.(Arg464His)	0.0012%	Pathogenic	867	USH ar	RP ar
068944	RP i	M	Possibly solved	NM_206933.3	USH2A	chr1:g.215972408A>G	c.9799T>C	p.(Cys3267Arg)	0.00071%	Likely pathogenic	508	chr1:g.216496888T>C	c.1478A>G	p.(Tyr493Cys)	0.0008%	VUS	451	USH ar	RP ar
067915	RP i	M	Very likely solved	NM_206933.3	USH2A	chr1:g.215972325G>C	c.9882C>G	p.(Cys3294Trp)	0.004%	Likely pathogenic	1175	chr1:g.215963510C>T	c.10073G>A	p.(Cys3358Tyr)	0.039%	Pathogenic	783	USH ar	RP ar
075798	RP i	F	Very likely solved	NM_206933.3	USH2A	chr1:g.215972325G>C	c.9882C>G	p.(Cys3294Trp)	0.004%	Likely pathogenic	1083	chr1:g.215956080C>T	c.10585G>A	p.(Gly3529Ser)	0.0004%	Likely pathogenic	808	USH ar	RP ar
070000	RP ar	M	Possibly solved	NM_206933.3	USH2A	chr1:g.215972286A>C	c.9921T>G	p.(Cys3307Trp)	0%	VUS	233	chr1:g.215972286A>C	c.9921T>G	p.(Cys3307Trp)	0%	VUS	239	USH ar	RP ar
067538	RP ar	F	Very likely solved	NM_206933.3	USH2A	chr1:g.215972249C>A	c.9958G>T	p.(Gly3320Cys)	0	Likely pathogenic	648	chr1:g.215931934T>A	c.11389+3A>T	p.(?)	0.0008%	Likely pathogenic	382	USH ar	RP ar
067551	RP ar	M	Possibly solved	NM_052844.3	WDR34	chr9:g.131397385T>G	c.967A>C	p.(Thr323Pro)	0	VUS	88	chr9:g.131397385T>G	c.967A>C	p.(Thr323Pro)	0	VUS	88	RP (RCD)
Inheritance abbreviations: Autosomal dominant (ad); autosomal recessive (ar); isolated (i); X-linked (xl); Y-chromosome (Y); Disease abbreviations: Bardet-Biedl syndrome (BBS); cone dystrophy (CD); cone-rod dystrophy (CRD); congenital stationary night blindness (CSNB); coroideremia (CHM); familial exudative vitreoretinopathy (FEVR); Leber congenital amaurosis (LCA); macular degeneration (MD); ret…
