# Supplementary material for: Cost-effective sequence analysis of 113 genes in 1,192 probands with retinitis pigmentosa and Leber congenital amaurosis
Source: Front Cell Dev Biol. 2023 Feb 3;11:1112270. doi: 10.3389/fcell.2023.1112270 (PMC9936074; doi:10.3389/fcell.2023.1112270)
Supplement: Supplementary file 8 [file Table5.XLSX]

## Sheet: Blad1
Supplemental Table 5: Copy number variants
Proband identifier	Gene	cDNA variant/genomic coordinates (hg19)	Protein variant	Remarks	ACMG classification	Reference	Published pathogenicity
069905	ABCA4	c.(3050+1_3051-1)_(3328+1_3329-1)del	p.(His1017Glnfs*65)	Heterozygous deletions of exons 21 and 22	Likely pathogenic	-
068505	ABCA4	c.(3607+1_3608-1)_(3813+1_3812-1)del	p.(Gly1203Aspfs*10)	Heterozygous deletion of exon 25	Likely pathogenic	-
067942	ABCA4	c.(4539+1_4540-1)_(4634+1_4635-1)del	p.(Arg1514Leufs*9)	Heterozygous deletion of exon 31	Likely pathogenic	-
068661	CHM	c.(1-?)_(116+1_117-1)del	p.(?)	Hemizygous deletion of exons 1 and 2	Likely pathogenic	PMID: 23924366	Pathogenic
068496	CHM	c.(1-?_1962+?)del	p.(0)	Hemizygous whole gene deletion	Pathogenic	-
069272	CLN3	c.(374+1_375-1)_(533+1_534-1)del	p.(Ser125_Pro177del)	Heterozygous deletion of exons 7 and 8	VUS	PMID: 20333770
068592	CLN3	c.(460+1_461-1)_(677+1_678-1)del	p.(Gly154Alafs*29)	Homozygous deletion of exons 8 and 9	Pathogenic	-
067513	CNGA1	c.(507+1_508-1)_(*136+?)del	p.(Glu76Leufs*13)	Homozygous deletion of exons 6-10	Likely pathogenic	-
068407	CNGA1	c.(287+1_288-1)_(652+1_653-1)del	p.(Glu97Leufs*13)	Heterozygous deletion of exons 7-10	Likely pathogenic	-
068683	CRB1	c.(988+1_989-1)_(1171+1_1172-1)del	p.(Tyr331_Gly391del)	Heterozygous deletion of exon 5	VUS	-
068747	CRB1	c.(988+1_989-1)_(1171+1_1172-1)del	p.(Tyr331_Gly391del)	Heterozygous deletion of exon 5	VUS	-
069905	CRX	c.(-109-?)_(*3358+?)del	p.(0)	Homozygous whole gene deletion	Pathogenic	-
068073	EYS	c.(1766+1_1767-1)_(2023+1_2024-1)del	p.(Cys590Tyrfs*4)	Heterozygous deletion of exon 12	Likely pathogenic	-
068593	EYS	c.(2381+1_2382-1)_(3243+1_3244-1)del	p.(Cys795Thrfs*8)	Homozygous deletion of exons 16-21	Likely pathogenic	-
067570	EYS	c.(6424+1_6425-1)_(6725+1_6726-1)del	p.(Asp2142Alafs*14)	Homozygous deletion of exons 32 and 33	Likely pathogenic	PMID: 2220804
069342	EYS	c.(862+1_863-1)_(7055+1_7056-1)del	p.(Gly288Valfs*95)	Heterozygous deletion of exons 6-35	Pathogenic	-
075789	EYS	c.(5927+1_5928-1)_(6078+1_6079-1)del	p.(Gln1977Cysfs*12)	Homozygous deletion of exon 29	Likely pathogenic	-
068446	EYS	c.(7723+1_7724-1)_(7898+1_7899-1)del	p.(Gly2575Alafs*49)	Heterozygous deletion of exon 40	Likely pathogenic	-
067745	FAM161A	c.(1583+1_1584-1)_(1751+1_1752-1)del	p.(Arg529_Arg584del)	Heterozygous deletion of exon 4	VUS	-
068066	MERTK	c.(1-?)_(*127+?)del	p.(0)	Heterozygous whole gene deletion	Pathogenic	-
068541	MERTK	c.(1296+1_1297-1)_(1960+1_1961-1)dup	p.(Lys433Valfs*4)	Heterozygous duplication of exons 9-14	VUS	-
068830	MERTK	c.(482+1_483-1)_(*127+?)del	p.(Ser161Argfs*35)	Heterozygous deletion of exons 3-19	Pathogenic	-
067872	PDE6A	c.(474+1_475-1)_(627+1_628-1)del	p.(Asp159_Glu209del)	Heterozygous deletion of exon 2	VUS	-
068521	PRPF31	c.(238+1_239-1)_(1374+1_1375-1)del	p.(Val80Glyfs*16)	Heterozygous deletion of exons 4-13	Likely pathogenic	PMID: 32531858	Likely pathogenic
067903	RLBP1	c.(526+1_527-1)_(954+?)del	p.(Ile176Argfs*36)	Heterozygous deletion of exons 7-9	Likely pathogenic	-
068727	RP1	c.(-11-?)_(*124+?)del	p.(0)	Heterozygous deletion of exons 2-4	Pathogenic	PMID: 28378820
068174	RP1	c.1420_4919del	p.(Glu474Tyrfs*20)	Heterozygous partial deletion of exon 4	Likely pathogenic	PMID: 29074561
067984	RP17 locus	chr17:57,456,098–57,468,960delins57,275,839_57,559,114inv	p.(?)	UK-SV2	N/A
068722	RP1L1	c.(609+1_610-1)_(751+1_752-1)del	p.(Val204Glyfs*11)	Homozygous deletion of exon 3	Likely pathogenic	PMID: 30902645	Likely pathogenic
068656	RPGR	c.(1245+1_1246-1)_(*135+?)del	p.(Glu416Ilefs*4)	Hemizygous deletion of exons 11-19	Likely pathogenic	PMID: 34203967	Pathogenic
068853	RPGRIP1	c.(2367+1_2368-1)_(2710+1_2711-1)del	p.(Phe790Valfs*33)	Homozygous deletion of exon 17	Pathogenic	-
067834	RPGRIP1	c.(2367+1_2368-1)_(2710+1_2711-1)del	p.(Phe790Valfs*33)	Heterozygous deletion of exon 17	Pathogenic	-
068725	RPGRIP1	c.(3099+1_3100-1)_(3238+1_3239-1)del	p.(Gln1034Thrfs*23)	Heterozygous deletion of exon 20	Likely pathogenic	-
067848	USH2A	c.(1972+1_1973-1)_2611del	p.(Ile658Asnfs*2)	Heterozygous deletion of exon 12 and part of exon 13	Likely pathogenic	-
068543	USH2A	c.(3159+1_3158-1)_(3316+1_3317-1)del	p.(Thr1053_Tyr1105del)	Heterozygous deletion of exon 16	VUS	-
069939	USH2A	c.(4627+1_4628-1)_(4987+1_4988-1)del	p.(Gly1543_Pro1662del)	Heterozygous deletion of exons 22-24	VUS	PMID: 26103963
068529	USH2A	c.(651+1_652-1)_(2809+1_2810-1)dup	p.(?)	Heterozygous duplication of exons 4-13	VUS	-
068814	USH2A	c.(8558+1_8559-1)_(8681+1_8682-1)del	p.(Tyr2854_Arg2894del)	Heterozygous deletion of exon 43	VUS	-
068432	USH2A	c.(11711+1_11712-1)_(12066+1_12067-1)del	p.(Arg3905Glufs*11)	Heterozygous deletion of exon 61	Likely pathogenic	PMID: 32531858	Likely pathogenic
